# Supplementary material for: Disparities in sexual and reproductive health services utilization among urban and rural adolescents in southern Ethiopia, 2020: a comparative cross-sectional study
Source: BMC Public Health. 2022 Jan 31;22:203. doi: 10.1186/s12889-022-12634-x (PMC8802483; doi:10.1186/s12889-022-12634-x)
Supplement: Supplementary file 2 — Additional file 2. [file 12889_2022_12634_MOESM2_ESM.xlsx]

## Sheet: Supplementary Dataset
Age	sex	residence	Maritalstat	Religion	EthiniCity	enrolment	Eduational	oupatonla	currentlylivewith	Mothershool	Fatherfshool	FAMS	timespent	healthcenter	hospital	clinics	pharmacy	healthpost	know1info	schooll	radio	tvvv	Smedia	fromfam	know2srhlist	know3placesrh	know4providerSRH	know5conception	know6pxavoiding	know7STI	Know8STIPx	know10STImxPlc	know11FP	know12FPmethodmix	coc	injectables	condom	implants	IUCD	OTHERS	everDrinkalcohole	alhole12mon	alcoholsixmonth	Frequenydrink	smokeigaratee	smoke12month	Frequenysmoke	drinkingperweek	hewinghat
18	1	2	2	3	1	1	2	1	1	1	1	7	1	1	2	2	2	2	1	1	2	2	2	2	1	0	0	1	1	0	1	0	1	1	1	0	1	0	0	0	2	#NULL!	#NULL!	#NULL!	2	#NULL!	#NULL!	#NULL!	2
19	1	1	1	1	4	2	3	1	1	3	1	5	1	2	1	1	2	1	0	#NULL!	#NULL!	#NULL!	#NULL!	#NULL!	0	1	1	0	0	0	0	0	1	0	0	0	0	0	0	0	1	1	#NULL!	2	1	1	2	2	2
15	2	1	2	2	2	1	2	2	4	2	1	6	1	1	2	2	2	2	0	#NULL!	#NULL!	#NULL!	#NULL!	#NULL!	1	0	0	1	1	0	0	0	1	1	1	1	0	0	0	0	2	#NULL!	#NULL!	#NULL!	2	#NULL!	#NULL!	#NULL!	2
17	2	2	2	1	2	1	3	2	1	1	1	4	2	2	2	2	2	2	1	1	1	2	2	2	0	0	0	1	1	1	1	1	1	1	0	0	1	0	0	0	2	#NULL!	#NULL!	#NULL!	2	#NULL!	#NULL!	#NULL!	2
16	2	2	2	4	1	1	2	1	2	1	#NULL!	5	1	1	2	1	1	2	0	#NULL!	#NULL!	#NULL!	#NULL!	#NULL!	0	1	1	0	0	0	0	0	1	0	0	0	0	0	0	0	2	#NULL!	#NULL!	#NULL!	2	#NULL!	#NULL!	#NULL!	1
15	1	2	2	1	1	1	3	1	1	1	1	4	1	2	2	2	2	2	1	1	1	2	2	2	1	0	0	0	1	1	1	1	1	1	1	1	1	1	0	0	2	#NULL!	#NULL!	#NULL!	2	#NULL!	#NULL!	#NULL!	2
19	1	1	2	4	1	1	2	1	4	2	2	8	1	1	2	1	2	2	1	1	1	2	2	2	1	1	1	1	1	1	1	1	1	1	0	0	0	0	0	0	2	#NULL!	#NULL!	#NULL!	2	#NULL!	#NULL!	#NULL!	2
19	2	2	2	1	1	1	3	1	1	1	1	6	1	1	2	2	1	1	0	#NULL!	#NULL!	#NULL!	#NULL!	#NULL!	0	1	1	1	0	0	0	0	1	1	0	1	1	1	0	0	2	#NULL!	#NULL!	#NULL!	2	#NULL!	#NULL!	#NULL!	2
17	1	1	2	4	1	1	2	1	1	1	2	2	1	1	2	1	2	2	0	#NULL!	#NULL!	#NULL!	#NULL!	#NULL!	1	1	1	1	1	1	1	1	0	0	0	0	0	0	0	0	1	1	2	4	1	1	3	3	2
18	2	2	2	1	1	1	3	2	4	2	3	5	1	2	2	1	1	2	0	#NULL!	#NULL!	#NULL!	#NULL!	#NULL!	0	0	0	0	0	0	1	0	1	1	1	0	0	1	1	0	2	#NULL!	#NULL!	#NULL!	2	#NULL!	#NULL!	#NULL!	2
16	2	2	2	4	1	1	3	3	1	1	1	6	2	1	1	1	2	1	0	#NULL!	#NULL!	#NULL!	#NULL!	#NULL!	0	1	1	1	1	0	0	0	0	0	0	0	0	0	0	0	2	#NULL!	#NULL!	#NULL!	2	#NULL!	#NULL!	#NULL!	2
16	2	1	2	1	1	1	2	1	1	1	1	7	1	1	2	1	1	2	1	1	1	2	1	2	1	1	1	0	0	1	1	1	0	0	0	0	0	0	0	0	1	2	#NULL!	#NULL!	2	#NULL!	#NULL!	#NULL!	2
19	2	2	2	4	1	1	3	2	1	2	2	4	1	2	1	1	2	2	0	#NULL!	#NULL!	#NULL!	#NULL!	#NULL!	0	1	1	0	0	0	0	0	1	0	0	0	0	0	0	0	2	#NULL!	#NULL!	#NULL!	1	1	1	1	1
18	2	2	2	1	1	1	2	1	1	1	2	6	2	2	2	1	1	2	1	2	2	2	2	1	1	1	1	1	1	1	0	0	0	0	0	0	0	0	0	0	1	1	2	4	2	#NULL!	#NULL!	#NULL!	1
17	1	2	2	4	1	1	3	1	1	2	1	2	2	1	2	2	2	1	0	#NULL!	#NULL!	#NULL!	#NULL!	#NULL!	0	0	0	0	0	0	0	1	0	1	1	0	1	0	1	0	2	#NULL!	#NULL!	#NULL!	2	#NULL!	#NULL!	#NULL!	2
15	1	2	2	1	1	1	3	1	1	1	1	6	2	1	2	2	2	2	0	#NULL!	#NULL!	#NULL!	#NULL!	#NULL!	1	0	0	1	1	0	1	0	1	1	1	1	1	0	0	0	2	#NULL!	#NULL!	#NULL!	2	#NULL!	#NULL!	#NULL!	2
15	2	2	2	1	1	2	3	1	1	1	2	7	2	2	2	2	2	2	1	1	2	2	2	1	1	1	1	1	1	0	0	1	1	1	0	0	1	0	1	0	2	#NULL!	#NULL!	#NULL!	2	#NULL!	#NULL!	#NULL!	1
17	2	1	2	4	1	1	3	1	2	1	#NULL!	4	1	2	1	2	2	1	1	1	1	2	2	2	1	0	0	1	1	0	1	1	1	1	1	0	1	0	0	0	1	2	#NULL!	#NULL!	2	#NULL!	#NULL!	#NULL!	2
17	2	1	2	1	1	1	2	1	1	2	1	6	1	1	2	1	2	1	0	#NULL!	#NULL!	#NULL!	#NULL!	#NULL!	0	1	1	0	0	0	0	0	1	0	0	0	0	0	0	0	2	#NULL!	#NULL!	#NULL!	2	#NULL!	#NULL!	#NULL!	2
17	1	2	2	1	1	1	2	1	1	1	2	8	2	2	2	2	2	2	0	#NULL!	#NULL!	#NULL!	#NULL!	#NULL!	0	0	0	1	1	0	1	1	1	1	1	1	1	1	0	0	2	#NULL!	#NULL!	#NULL!	2	#NULL!	#NULL!	#NULL!	2
18	2	2	2	1	1	1	2	1	2	1	#NULL!	6	2	1	2	1	2	2	0	#NULL!	#NULL!	#NULL!	#NULL!	#NULL!	1	0	0	1	1	0	0	1	1	1	0	1	0	0	0	0	2	#NULL!	#NULL!	#NULL!	2	#NULL!	#NULL!	#NULL!	1
15	1	1	2	1	1	1	3	1	1	1	4	6	2	1	1	2	1	2	1	1	2	2	2	1	0	0	0	1	0	1	1	0	1	1	1	0	1	0	0	0	1	1	1	2	2	#NULL!	#NULL!	#NULL!	2
19	1	1	2	1	1	1	2	1	1	4	1	5	1	1	2	1	2	2	1	1	1	2	2	2	1	1	1	0	0	0	1	0	1	1	0	0	1	0	0	0	2	#NULL!	#NULL!	#NULL!	1	#NULL!	#NULL!	#NULL!	1
18	1	2	2	4	1	1	3	1	1	2	1	7	2	2	2	2	1	2	0	#NULL!	#NULL!	#NULL!	#NULL!	#NULL!	1	0	0	1	1	0	0	0	1	1	1	1	0	0	0	0	1	1	1	3	2	#NULL!	#NULL!	#NULL!	2
16	2	2	2	4	1	1	2	1	3	#NULL!	2	5	1	1	1	2	1	2	1	1	2	2	1	1	1	0	0	1	0	1	1	0	1	1	0	0	0	1	0	0	2	#NULL!	#NULL!	#NULL!	2	#NULL!	#NULL!	#NULL!	2
16	2	2	2	4	1	2	3	1	1	2	1	3	2	1	2	2	2	2	0	#NULL!	#NULL!	#NULL!	#NULL!	#NULL!	0	1	1	0	0	0	0	0	1	0	0	0	0	0	0	0	2	#NULL!	#NULL!	#NULL!	2	#NULL!	#NULL!	#NULL!	2
18	2	1	2	1	1	1	3	2	1	2	2	6	1	2	1	1	2	1	0	#NULL!	#NULL!	#NULL!	#NULL!	#NULL!	1	0	0	1	1	1	1	1	1	1	1	0	1	0	0	1	2	#NULL!	#NULL!	#NULL!	2	#NULL!	#NULL!	#NULL!	1
17	1	1	2	1	1	1	1	1	1	1	3	4	2	1	2	2	2	2	1	1	2	2	2	1	0	1	1	1	1	0	0	1	1	1	1	0	1	1	0	0	1	2	#NULL!	#NULL!	2	#NULL!	#NULL!	#NULL!	2
18	1	2	2	1	1	1	3	2	4	3	1	6	2	2	2	2	2	2	0	#NULL!	#NULL!	#NULL!	#NULL!	#NULL!	1	0	0	1	1	1	1	1	0	0	1	0	0	0	0	0	2	#NULL!	#NULL!	#NULL!	2	#NULL!	#NULL!	#NULL!	1
16	2	1	2	4	1	1	2	1	1	2	3	4	1	1	2	1	1	2	0	#NULL!	#NULL!	#NULL!	#NULL!	#NULL!	0	1	1	0	0	0	0	0	1	0	0	0	0	0	0	0	2	#NULL!	#NULL!	#NULL!	2	#NULL!	#NULL!	#NULL!	2
15	1	2	2	1	1	2	2	2	2	1	#NULL!	6	2	2	2	2	2	2	1	1	1	2	2	2	0	0	0	0	1	0	0	0	1	1	1	0	1	0	0	0	1	1	1	2	2	#NULL!	#NULL!	#NULL!	2
16	2	2	2	4	1	1	3	1	1	2	2	6	2	1	2	1	2	2	0	#NULL!	#NULL!	#NULL!	#NULL!	#NULL!	1	1	1	1	1	0	1	1	0	0	0	0	0	1	0	0	2	#NULL!	#NULL!	#NULL!	2	#NULL!	#NULL!	#NULL!	2
16	2	1	2	3	2	1	2	1	1	1	2	4	1	1	2	1	1	1	0	#NULL!	#NULL!	#NULL!	#NULL!	#NULL!	0	1	1	0	0	0	0	0	1	0	0	0	0	0	0	0	2	#NULL!	#NULL!	#NULL!	2	#NULL!	#NULL!	#NULL!	1
19	2	1	2	4	1	1	2	2	1	1	3	7	1	1	2	2	2	2	0	#NULL!	#NULL!	#NULL!	#NULL!	#NULL!	0	1	1	0	0	0	0	0	1	0	0	0	0	0	0	0	2	#NULL!	#NULL!	#NULL!	2	#NULL!	#NULL!	#NULL!	2
18	2	2	2	4	1	1	2	1	1	2	2	4	1	2	2	1	1	2	0	#NULL!	#NULL!	#NULL!	#NULL!	#NULL!	1	1	1	0	0	1	1	1	0	0	1	0	0	0	0	0	2	#NULL!	#NULL!	#NULL!	2	#NULL!	#NULL!	#NULL!	2
15	2	2	2	1	1	1	2	1	4	1	2	7	2	1	1	1	2	1	0	#NULL!	#NULL!	#NULL!	#NULL!	#NULL!	0	0	0	1	1	1	1	1	1	1	1	1	1	1	0	0	2	#NULL!	#NULL!	#NULL!	2	#NULL!	#NULL!	#NULL!	2
16	1	2	2	4	1	1	3	1	1	1	3	5	1	1	2	1	1	2	0	#NULL!	#NULL!	#NULL!	#NULL!	#NULL!	1	0	0	1	0	1	0	0	0	0	0	0	0	0	0	0	2	#NULL!	#NULL!	#NULL!	2	#NULL!	#NULL!	#NULL!	2
19	1	2	2	4	1	1	2	1	1	1	1	8	2	2	1	2	2	2	1	1	1	2	2	2	1	1	1	0	0	0	0	1	1	1	0	1	1	1	0	0	2	#NULL!	#NULL!	#NULL!	2	#NULL!	#NULL!	#NULL!	2
18	2	2	2	4	1	1	2	1	1	3	4	6	1	2	2	1	1	2	0	#NULL!	#NULL!	#NULL!	#NULL!	#NULL!	0	1	1	1	1	0	1	0	1	1	1	1	0	0	0	0	2	#NULL!	#NULL!	#NULL!	2	#NULL!	#NULL!	#NULL!	2
15	2	2	2	1	1	2	2	1	4	1	3	9	2	1	2	2	2	1	1	2	2	2	1	1	0	0	0	0	0	0	0	1	1	1	1	0	0	1	1	0	1	2	#NULL!	#NULL!	2	#NULL!	#NULL!	#NULL!	2
18	2	1	2	1	1	1	3	1	1	1	4	3	1	1	2	1	2	2	0	#NULL!	#NULL!	#NULL!	#NULL!	#NULL!	1	1	1	1	0	1	1	1	0	0	0	0	0	0	0	0	2	#NULL!	#NULL!	#NULL!	1	1	4	#NULL!	1
16	1	2	2	4	1	1	2	1	1	3	2	6	2	2	2	2	2	2	0	#NULL!	#NULL!	#NULL!	#NULL!	#NULL!	1	1	1	1	1	0	1	1	0	0	0	0	0	0	0	0	1	1	2	4	2	#NULL!	#NULL!	#NULL!	2
17	2	2	2	1	1	1	2	1	3	#NULL!	2	7	2	2	1	2	2	1	0	#NULL!	#NULL!	#NULL!	#NULL!	#NULL!	0	0	0	1	1	0	1	1	1	1	1	0	1	0	0	0	2	#NULL!	#NULL!	#NULL!	2	#NULL!	#NULL!	#NULL!	2
17	1	1	2	4	1	1	3	1	1	3	3	5	1	1	2	1	2	1	0	#NULL!	#NULL!	#NULL!	#NULL!	#NULL!	0	0	0	0	0	0	1	1	1	1	1	1	1	0	0	0	2	#NULL!	#NULL!	#NULL!	2	#NULL!	#NULL!	#NULL!	2
17	1	2	2	1	1	1	2	1	1	2	2	6	2	2	2	2	2	2	0	#NULL!	#NULL!	#NULL!	#NULL!	#NULL!	0	0	0	1	0	1	1	0	1	1	1	0	1	0	1	0	2	#NULL!	#NULL!	#NULL!	2	#NULL!	#NULL!	#NULL!	2
19	1	2	2	4	1	1	3	1	1	1	2	7	2	1	2	1	2	2	0	#NULL!	#NULL!	#NULL!	#NULL!	#NULL!	0	1	1	1	1	0	1	1	1	1	1	1	1	0	0	0	1	1	2	4	2	#NULL!	#NULL!	#NULL!	2
19	1	2	2	4	1	1	2	1	1	2	3	6	2	1	1	2	1	2	0	#NULL!	#NULL!	#NULL!	#NULL!	#NULL!	1	1	1	0	0	0	0	0	1	1	0	0	1	0	1	0	2	#NULL!	#NULL!	#NULL!	2	#NULL!	#NULL!	#NULL!	2
16	2	2	2	1	1	1	2	1	1	1	1	4	1	1	2	1	2	2	1	1	2	2	2	2	0	0	0	0	0	1	0	1	0	0	0	0	0	0	0	0	2	#NULL!	#NULL!	#NULL!	2	#NULL!	#NULL!	#NULL!	2
18	2	2	2	4	1	1	3	1	4	2	1	7	1	2	2	2	1	2	0	#NULL!	#NULL!	#NULL!	#NULL!	#NULL!	0	1	1	0	0	0	0	0	1	0	0	0	0	0	0	0	2	#NULL!	#NULL!	#NULL!	2	#NULL!	#NULL!	#NULL!	2
15	2	1	2	4	1	1	3	2	4	1	1	6	1	1	1	1	1	2	1	1	2	2	2	2	0	0	0	0	0	1	0	1	0	0	0	0	0	0	0	0	2	#NULL!	#NULL!	#NULL!	2	#NULL!	#NULL!	#NULL!	2
16	1	2	2	4	1	2	3	1	1	1	1	7	2	1	2	2	2	2	0	#NULL!	#NULL!	#NULL!	#NULL!	#NULL!	1	0	0	1	1	0	0	0	1	1	1	0	1	0	0	0	2	#NULL!	#NULL!	#NULL!	2	#NULL!	#NULL!	#NULL!	2
18	1	1	2	1	1	1	3	1	1	1	1	5	2	2	1	1	2	1	1	1	2	2	2	2	0	0	0	0	0	1	0	1	0	0	0	0	0	0	0	0	1	1	#NULL!	2	2	#NULL!	#NULL!	#NULL!	2
19	2	2	2	4	1	1	2	1	4	3	1	6	2	1	2	2	2	2	0	#NULL!	#NULL!	#NULL!	#NULL!	#NULL!	0	0	0	1	1	0	1	0	1	1	1	1	0	0	0	0	2	#NULL!	#NULL!	#NULL!	2	#NULL!	#NULL!	#NULL!	2
19	1	2	2	1	1	1	2	1	1	2	1	4	1	2	2	2	2	2	1	1	1	2	2	2	0	0	0	1	1	0	0	0	1	1	0	0	1	0	0	0	1	2	#NULL!	#NULL!	2	#NULL!	#NULL!	#NULL!	2
15	2	2	2	4	1	1	3	1	1	1	1	5	2	1	2	1	1	2	1	1	2	2	2	2	0	0	0	0	0	1	0	1	0	0	0	0	0	0	0	0	2	#NULL!	#NULL!	#NULL!	2	#NULL!	#NULL!	#NULL!	1
16	2	2	2	3	1	1	2	1	2	1	#NULL!	4	2	2	2	2	2	2	1	1	1	2	1	1	0	0	0	0	0	0	0	0	0	0	0	0	0	0	0	0	2	#NULL!	#NULL!	#NULL!	2	#NULL!	#NULL!	#NULL!	2
17	2	1	2	1	1	1	2	1	1	1	1	8	1	1	2	1	2	2	1	1	1	1	1	0	0	0	0	0	0	0	0	0	0	0	0	0	0	0	0	0	2	#NULL!	#NULL!	#NULL!	2	#NULL!	#NULL!	#NULL!	2
18	2	2	2	1	1	1	2	1	1	2	2	6	2	1	2	2	1	1	0	#NULL!	#NULL!	#NULL!	#NULL!	#NULL!	0	1	1	0	0	0	1	1	1	1	0	1	1	1	0	0	2	#NULL!	#NULL!	#NULL!	2	#NULL!	#NULL!	#NULL!	2
15	2	1	2	4	1	1	2	1	1	1	1	2	1	1	2	1	2	2	1	1	1	1	1	0	0	0	0	0	0	0	0	0	0	0	0	0	0	0	0	0	1	1	2	4	2	#NULL!	#NULL!	#NULL!	2
16	1	2	2	4	1	1	3	1	1	1	2	5	1	2	2	1	1	2	1	1	2	2	2	2	0	0	0	0	0	0	0	1	1	1	1	0	0	1	1	0	2	#NULL!	#NULL!	#NULL!	2	#NULL!	#NULL!	#NULL!	1
16	1	2	2	4	1	1	3	1	4	2	3	6	2	1	1	1	2	1	0	#NULL!	#NULL!	#NULL!	#NULL!	#NULL!	0	1	1	1	1	0	0	0	0	0	0	0	0	0	0	0	2	#NULL!	#NULL!	#NULL!	2	#NULL!	#NULL!	#NULL!	2
18	2	1	2	1	1	1	3	3	1	1	1	7	2	1	2	1	1	2	0	#NULL!	#NULL!	#NULL!	#NULL!	#NULL!	1	1	1	0	0	0	1	0	0	0	0	0	0	0	0	0	1	2	#NULL!	#NULL!	1	2	2	4	2
15	2	2	2	1	1	1	3	2	1	1	1	4	1	2	1	1	2	2	1	1	1	1	1	0	0	0	0	0	0	0	0	0	0	0	0	0	0	0	0	0	2	#NULL!	#NULL!	#NULL!	2	#NULL!	#NULL!	#NULL!	1
19	2	2	2	4	1	1	2	1	1	2	2	6	2	2	2	1	1	2	1	2	2	2	2	1	1	1	1	1	1	0	0	1	0	0	0	0	0	0	0	0	2	#NULL!	#NULL!	#NULL!	2	#NULL!	#NULL!	#NULL!	2
18	1	2	2	4	1	1	2	3	1	1	2	2	2	1	2	2	2	1	1	1	2	2	2	2	0	0	0	0	0	0	1	1	0	1	1	0	1	0	1	0	2	#NULL!	#NULL!	#NULL!	2	#NULL!	#NULL!	#NULL!	2
17	2	2	2	1	1	1	3	3	1	2	1	6	2	1	2	2	2	2	0	#NULL!	#NULL!	#NULL!	#NULL!	#NULL!	0	0	0	0	0	0	1	1	1	1	1	1	1	0	0	0	2	#NULL!	#NULL!	#NULL!	2	#NULL!	#NULL!	#NULL!	2
14	1	1	2	4	1	2	2	3	1	1	1	7	2	2	2	2	2	2	1	1	2	2	2	1	1	1	1	1	1	0	0	1	1	1	0	0	1	0	1	0	2	#NULL!	#NULL!	#NULL!	2	#NULL!	#NULL!	#NULL!	2
17	1	2	2	4	1	1	2	1	1	1	2	4	2	2	1	2	2	1	0	#NULL!	#NULL!	#NULL!	#NULL!	#NULL!	0	0	0	1	1	0	1	0	1	1	1	0	1	0	0	0	1	2	#NULL!	#NULL!	2	#NULL!	#NULL!	#NULL!	2
18	1	1	2	4	1	1	2	3	2	1	#NULL!	6	1	1	2	1	2	1	1	1	1	1	1	0	0	0	0	0	0	0	0	0	0	0	0	0	0	0	0	0	2	#NULL!	#NULL!	#NULL!	1	1	2	2	1
19	2	2	2	4	1	1	2	1	1	2	1	8	2	2	2	2	2	2	0	#NULL!	#NULL!	#NULL!	#NULL!	#NULL!	0	0	0	1	1	0	0	0	1	1	1	1	1	1	0	0	1	1	2	4	2	#NULL!	#NULL!	#NULL!	2
16	2	2	2	1	1	1	3	1	4	1	2	6	2	1	2	1	2	2	1	2	1	2	1	1	1	0	0	1	1	1	1	1	1	1	0	1	0	0	0	0	2	#NULL!	#NULL!	#NULL!	2	#NULL!	#NULL!	#NULL!	1
16	2	2	2	1	1	1	1	2	2	1	#NULL!	6	2	1	1	2	1	2	1	1	1	2	1	0	0	0	0	0	0	0	0	0	0	0	0	0	0	0	0	0	1	1	1	2	2	#NULL!	#NULL!	#NULL!	2
15	1	1	2	1	1	1	2	3	1	1	4	5	1	1	2	1	2	2	1	1	1	1	1	0	0	0	0	0	0	0	0	0	0	0	0	0	0	0	0	0	2	#NULL!	#NULL!	#NULL!	2	#NULL!	#NULL!	#NULL!	1
17	1	2	2	4	1	1	3	1	1	4	1	7	2	2	2	2	1	2	0	#NULL!	#NULL!	#NULL!	#NULL!	#NULL!	1	0	0	1	1	0	1	0	1	1	1	1	0	0	0	0	2	#NULL!	#NULL!	#NULL!	2	#NULL!	#NULL!	#NULL!	2
16	2	1	2	4	1	1	2	2	4	2	1	5	1	1	1	2	1	2	1	1	2	2	1	1	1	0	0	1	0	1	1	1	1	1	0	0	0	1	0	0	2	#NULL!	#NULL!	#NULL!	2	#NULL!	#NULL!	#NULL!	1
18	1	1	2	1	1	1	3	1	3	#NULL!	2	3	1	1	2	2	2	2	0	#NULL!	#NULL!	#NULL!	#NULL!	#NULL!	1	1	1	1	1	1	1	1	1	1	1	1	1	0	1	0	1	2	#NULL!	#NULL!	2	#NULL!	#NULL!	#NULL!	2
16	2	2	2	3	1	1	2	1	1	2	1	6	1	2	1	1	2	1	1	1	1	1	1	0	0	0	0	0	0	0	0	0	0	0	0	0	0	0	0	1	2	#NULL!	#NULL!	#NULL!	2	#NULL!	#NULL!	#NULL!	2
16	2	2	2	4	1	1	2	1	1	2	2	4	2	1	2	2	2	2	0	#NULL!	#NULL!	#NULL!	#NULL!	#NULL!	0	1	1	1	1	0	1	1	1	1	1	0	1	1	0	0	2	#NULL!	#NULL!	#NULL!	2	#NULL!	#NULL!	#NULL!	2
15	2	1	2	1	1	1	3	1	4	1	3	6	1	2	2	2	2	2	0	#NULL!	#NULL!	#NULL!	#NULL!	#NULL!	1	0	0	1	1	0	1	1	0	0	1	0	0	0	0	0	2	#NULL!	#NULL!	#NULL!	2	#NULL!	#NULL!	#NULL!	2
19	2	2	2	4	1	1	2	1	1	3	1	4	1	1	2	1	1	2	1	1	1	1	1	0	0	0	0	0	0	0	0	0	0	0	0	0	0	0	0	0	2	#NULL!	#NULL!	#NULL!	2	#NULL!	#NULL!	#NULL!	2
18	2	2	2	1	1	1	2	1	1	2	3	6	2	2	2	2	2	2	1	1	1	2	2	2	0	0	0	0	1	1	1	1	1	1	1	0	1	0	0	0	1	1	1	2	2	#NULL!	#NULL!	#NULL!	2
17	1	2	2	4	1	1	3	1	2	1	#NULL!	6	2	1	2	1	2	2	0	#NULL!	#NULL!	#NULL!	#NULL!	#NULL!	1	1	1	1	1	0	1	1	0	0	0	0	0	1	0	0	2	#NULL!	#NULL!	#NULL!	2	#NULL!	#NULL!	#NULL!	2
19	1	1	2	4	1	1	3	1	1	2	2	4	1	1	2	1	1	1	1	1	1	1	1	0	0	0	0	0	0	0	0	0	0	0	0	0	0	0	0	0	1	2	#NULL!	#NULL!	2	#NULL!	#NULL!	#NULL!	2
16	2	1	5	1	1	1	2	2	1	1	2	7	1	1	2	2	2	2	1	1	1	2	2	2	1	1	1	1	1	0	1	1	1	1	0	0	1	0	0	0	2	#NULL!	#NULL!	#NULL!	1	1	5	#NULL!	2
18	2	1	2	4	1	1	3	1	1	1	3	4	2	2	2	1	1	2	0	#NULL!	#NULL!	#NULL!	#NULL!	#NULL!	1	1	1	0	0	0	0	1	0	0	1	0	0	0	0	0	2	#NULL!	#NULL!	#NULL!	2	#NULL!	#NULL!	#NULL!	2
19	2	2	2	1	1	1	3	1	1	2	2	7	2	1	1	1	2	1	1	2	1	1	2	1	0	0	0	1	1	0	0	0	1	1	1	1	1	1	0	0	2	#NULL!	#NULL!	#NULL!	2	#NULL!	#NULL!	#NULL!	2
15	1	2	2	1	1	1	2	1	4	1	2	5	2	1	2	1	1	2	0	#NULL!	#NULL!	#NULL!	#NULL!	#NULL!	1	0	0	0	0	0	1	1	0	0	0	0	0	0	0	0	1	1	2	3	2	#NULL!	#NULL!	#NULL!	2
18	2	2	2	1	1	1	3	1	1	1	3	8	2	2	1	2	2	2	0	#NULL!	#NULL!	#NULL!	#NULL!	#NULL!	1	1	1	0	0	0	1	0	1	1	0	1	1	1	0	0	2	#NULL!	#NULL!	#NULL!	2	#NULL!	#NULL!	#NULL!	2
16	1	2	2	4	1	1	3	1	4	1	1	6	2	2	2	1	1	2	0	#NULL!	#NULL!	#NULL!	#NULL!	#NULL!	0	1	1	1	1	0	1	1	1	1	1	1	0	0	0	0	2	#NULL!	#NULL!	#NULL!	2	#NULL!	#NULL!	#NULL!	2
16	1	2	2	4	1	1	2	1	1	3	4	9	2	1	2	2	2	1	0	#NULL!	#NULL!	#NULL!	#NULL!	#NULL!	0	0	0	0	0	0	1	0	1	1	1	0	0	1	1	0	2	#NULL!	#NULL!	#NULL!	2	#NULL!	#NULL!	#NULL!	2
15	1	2	2	3	1	1	2	1	4	1	3	3	1	1	2	2	2	2	1	1	1	1	1	0	0	0	0	0	0	0	0	0	0	0	0	0	0	0	0	0	2	#NULL!	#NULL!	#NULL!	2	#NULL!	#NULL!	#NULL!	2
17	1	2	2	4	1	1	2	1	1	1	4	6	1	2	2	2	2	2	0	#NULL!	#NULL!	#NULL!	#NULL!	#NULL!	1	1	1	1	1	0	1	0	0	0	0	0	0	0	0	0	2	#NULL!	#NULL!	#NULL!	2	#NULL!	#NULL!	#NULL!	2
19	2	2	2	1	1	1	3	1	1	3	2	7	1	2	1	2	2	1	0	#NULL!	#NULL!	#NULL!	#NULL!	#NULL!	0	0	0	1	1	0	0	0	1	1	1	0	1	0	0	0	2	#NULL!	#NULL!	#NULL!	1	1	1	3	2
17	2	2	2	1	1	1	3	1	3	#NULL!	2	5	2	1	2	1	2	1	0	#NULL!	#NULL!	#NULL!	#NULL!	#NULL!	0	0	0	0	0	0	1	0	1	1	1	1	1	0	0	0	2	#NULL!	#NULL!	#NULL!	2	#NULL!	#NULL!	#NULL!	1
19	2	1	2	4	1	1	3	1	1	3	3	6	1	2	2	1	2	2	1	1	2	2	2	1	1	0	0	1	0	0	0	1	1	1	1	0	1	0	1	0	2	#NULL!	#NULL!	#NULL!	2	#NULL!	#NULL!	#NULL!	2
14	1	2	2	1	1	1	3	1	4	2	2	7	2	1	2	1	2	2	0	#NULL!	#NULL!	#NULL!	#NULL!	#NULL!	0	1	1	1	1	0	1	1	1	1	1	1	1	0	0	0	2	#NULL!	#NULL!	#NULL!	2	#NULL!	#NULL!	#NULL!	2
15	1	2	2	4	1	1	3	1	1	1	2	6	2	1	1	2	1	2	0	#NULL!	#NULL!	#NULL!	#NULL!	#NULL!	1	1	1	0	0	0	0	0	1	1	0	0	1	0	1	0	2	#NULL!	#NULL!	#NULL!	2	#NULL!	#NULL!	#NULL!	2
18	2	2	2	3	1	1	2	1	1	2	3	4	1	1	2	1	2	2	1	1	2	2	2	2	1	1	1	1	0	1	1	1	1	1	1	0	1	0	0	0	1	2	#NULL!	#NULL!	2	#NULL!	#NULL!	#NULL!	2
19	1	2	2	4	1	1	3	1	4	1	1	7	2	2	2	2	1	2	0	#NULL!	#NULL!	#NULL!	#NULL!	#NULL!	0	1	1	1	1	1	1	0	1	0	0	0	0	0	0	0	2	#NULL!	#NULL!	#NULL!	2	#NULL!	#NULL!	#NULL!	2
18	2	2	2	4	3	1	3	1	1	2	1	6	1	1	1	1	1	2	1	1	1	1	1	0	0	0	0	0	0	0	0	0	0	0	0	0	0	0	0	0	1	1	2	4	2	#NULL!	#NULL!	#NULL!	2
17	2	2	2	4	1	1	3	1	4	1	1	7	1	1	2	2	2	2	0	#NULL!	#NULL!	#NULL!	#NULL!	#NULL!	1	0	0	1	1	0	1	1	1	1	1	0	1	0	0	0	2	#NULL!	#NULL!	#NULL!	2	#NULL!	#NULL!	#NULL!	2
17	2	2	2	1	1	1	2	1	1	3	1	5	2	2	1	1	2	1	1	1	1	1	1	2	0	0	0	1	1	1	1	0	1	0	0	0	0	0	0	0	1	1	#NULL!	2	2	#NULL!	#NULL!	#NULL!	2
16	2	2	2	4	1	1	3	1	1	2	1	3	2	1	2	2	2	2	1	1	1	1	1	0	0	0	0	0	0	0	0	0	0	0	0	0	0	0	0	0	2	#NULL!	#NULL!	#NULL!	2	#NULL!	#NULL!	#NULL!	2
19	2	1	2	1	1	1	3	1	1	1	1	4	2	2	2	2	2	2	1	1	1	1	2	2	0	0	0	1	1	0	1	1	1	1	0	0	1	0	0	0	1	2	#NULL!	#NULL!	1	2	#NULL!	#NULL!	2
16	1	1	2	4	1	1	2	2	2	1	#NULL!	5	1	1	2	1	1	2	1	1	2	1	2	1	1	1	1	1	1	1	1	1	1	0	0	0	0	0	0	0	2	#NULL!	#NULL!	#NULL!	1	1	1	6	1
15	1	2	2	4	1	1	2	1	1	1	1	4	1	2	2	2	2	2	0	#NULL!	#NULL!	#NULL!	#NULL!	#NULL!	1	0	0	1	1	1	0	0	1	1	1	1	1	1	0	0	1	1	2	3	2	#NULL!	#NULL!	#NULL!	2
18	2	2	2	4	1	1	3	1	1	2	2	3	2	1	2	1	2	2	1	1	1	2	2	2	1	1	1	1	1	0	1	1	1	1	0	0	0	0	0	0	2	#NULL!	#NULL!	#NULL!	2	#NULL!	#NULL!	#NULL!	2
16	2	1	2	1	1	1	2	1	1	1	1	6	2	1	2	2	1	1	0	#NULL!	#NULL!	#NULL!	#NULL!	#NULL!	0	1	1	0	0	0	0	0	1	1	0	1	1	1	0	0	2	#NULL!	#NULL!	#NULL!	2	#NULL!	#NULL!	#NULL!	2
16	2	2	2	4	2	1	3	1	1	1	2	2	2	1	2	2	2	2	0	#NULL!	#NULL!	#NULL!	#NULL!	#NULL!	1	1	1	1	1	0	1	0	0	0	0	0	0	0	0	0	1	1	2	4	2	#NULL!	#NULL!	#NULL!	2
15	1	2	2	1	1	1	2	1	4	2	3	5	1	2	2	1	1	2	1	1	2	2	2	2	0	0	0	0	0	1	1	1	1	1	1	0	0	1	1	0	2	2	#NULL!	#NULL!	#NULL!	#NULL!	#NULL!	#NULL!	2
17	2	2	2	3	1	1	2	1	1	1	1	5	2	1	1	1	2	1	0	#NULL!	#NULL!	#NULL!	#NULL!	#NULL!	0	1	1	1	1	0	1	0	0	0	0	0	0	0	0	0	2	2	#NULL!	#NULL!	#NULL!	#NULL!	#NULL!	#NULL!	2
16	1	2	2	1	2	1	2	1	1	1	1	4	2	1	2	1	1	2	1	1	1	1	1	2	1	1	1	0	0	1	1	1	0	0	0	0	0	0	0	0	2	#NULL!	#NULL!	#NULL!	2	#NULL!	#NULL!	#NULL!	2
14	1	2	2	4	1	1	2	1	4	2	2	4	1	2	1	1	2	2	1	1	1	1	1	0	0	0	0	0	0	0	0	0	0	0	0	0	0	0	0	0	2	#NULL!	#NULL!	#NULL!	2	#NULL!	#NULL!	#NULL!	2
17	1	2	2	4	1	1	2	1	1	1	2	6	1	2	2	1	1	2	0	#NULL!	#NULL!	#NULL!	#NULL!	#NULL!	1	1	1	1	1	0	1	0	0	0	0	0	0	0	0	0	1	1	2	4	2	#NULL!	#NULL!	#NULL!	2
16	2	2	2	1	1	1	2	1	4	2	1	2	2	1	2	2	2	1	1	1	2	2	2	2	0	0	0	0	0	0	1	0	0	1	1	0	1	0	1	0	2	#NULL!	#NULL!	#NULL!	2	#NULL!	#NULL!	#NULL!	2
15	2	1	2	4	1	2	3	1	1	1	1	3	1	1	2	2	2	2	1	1	1	1	1	0	0	0	0	0	0	0	0	0	0	0	0	0	0	0	0	0	1	1	2	4	2	#NULL!	#NULL!	#NULL!	2
16	2	2	2	1	1	1	2	1	1	1	2	7	2	2	2	2	2	2	0	#NULL!	#NULL!	#NULL!	#NULL!	#NULL!	1	1	1	1	1	0	1	0	1	1	0	0	1	0	1	0	2	#NULL!	#NULL!	#NULL!	2	#NULL!	#NULL!	#NULL!	2
19	1	2	2	4	1	1	3	1	2	1	#NULL!	4	2	2	1	2	2	1	1	1	1	2	1	0	0	0	0	0	0	0	0	0	0	0	0	0	0	0	0	0	2	#NULL!	#NULL!	#NULL!	2	#NULL!	#NULL!	#NULL!	1
18	1	2	2	4	1	1	2	1	1	2	1	6	1	1	2	1	2	1	1	1	1	2	2	2	1	1	1	0	0	1	1	1	1	0	0	0	0	0	0	0	2	#NULL!	#NULL!	#NULL!	2	#NULL!	#NULL!	#NULL!	2
16	2	2	2	1	1	1	2	1	1	1	2	8	1	2	2	2	2	2	0	#NULL!	#NULL!	#NULL!	#NULL!	#NULL!	0	0	0	1	1	0	1	0	1	1	1	1	1	1	0	0	1	1	2	4	1	2	#NULL!	#NULL!	2
19	1	1	2	4	1	1	2	1	2	1	#NULL!	6	2	1	2	1	2	2	1	2	1	1	1	1	1	0	0	1	1	1	1	1	1	1	0	1	0	0	0	0	2	#NULL!	#NULL!	#NULL!	2	#NULL!	#NULL!	#NULL!	2
19	2	2	2	4	1	1	2	2	1	1	4	4	2	1	1	2	1	2	0	#NULL!	#NULL!	#NULL!	#NULL!	#NULL!	0	0	0	0	0	1	1	0	1	1	1	0	1	0	0	0	1	1	1	2	2	#NULL!	#NULL!	#NULL!	2
19	2	1	2	1	1	1	3	1	4	4	1	5	1	1	2	1	2	2	1	1	1	1	1	0	0	0	0	0	0	0	0	0	0	0	0	0	0	0	0	0	2	#NULL!	#NULL!	#NULL!	2	#NULL!	#NULL!	#NULL!	2
16	2	2	2	4	1	1	2	1	1	2	1	7	2	2	2	2	1	2	0	#NULL!	#NULL!	#NULL!	#NULL!	#NULL!	1	0	0	1	1	0	1	1	1	1	1	1	0	0	0	0	2	#NULL!	#NULL!	#NULL!	2	#NULL!	#NULL!	#NULL!	2
18	2	2	2	4	1	1	3	3	3	#NULL!	2	5	1	1	1	1	1	2	1	1	2	2	1	1	1	0	0	1	0	1	1	0	1	1	0	0	0	1	0	0	2	#NULL!	#NULL!	#NULL!	2	#NULL!	#NULL!	#NULL!	2
16	2	1	2	1	1	1	3	1	1	2	1	3	2	1	2	2	2	2	0	#NULL!	#NULL!	#NULL!	#NULL!	#NULL!	1	1	1	1	1	0	0	0	1	1	1	1	1	0	1	0	1	2	#NULL!	#NULL!	2	#NULL!	#NULL!	#NULL!	2
19	1	2	2	1	1	2	3	1	1	2	2	6	2	2	1	1	2	1	0	#NULL!	#NULL!	#NULL!	#NULL!	#NULL!	1	0	0	1	1	0	0	1	1	1	1	0	1	0	0	1	2	#NULL!	#NULL!	#NULL!	2	#NULL!	#NULL!	#NULL!	2
18	1	2	2	4	1	1	2	1	1	1	3	4	2	1	2	2	2	2	1	1	1	2	1	0	0	0	0	0	0	0	0	0	0	0	0	0	0	0	0	0	2	#NULL!	#NULL!	#NULL!	2	#NULL!	#NULL!	#NULL!	2
15	2	2	2	1	1	1	3	1	4	3	1	3	2	2	2	2	2	2	0	#NULL!	#NULL!	#NULL!	#NULL!	#NULL!	1	0	0	1	1	1	0	0	0	0	1	0	0	0	0	0	2	#NULL!	#NULL!	#NULL!	2	#NULL!	#NULL!	#NULL!	2
17	2	1	2	1	1	1	2	1	1	2	3	4	1	1	2	1	1	2	1	1	1	2	2	2	1	1	1	1	1	1	0	1	1	1	1	0	0	0	0	0	2	#NULL!	#NULL!	#NULL!	2	#NULL!	#NULL!	#NULL!	2
18	2	2	2	1	2	1	2	1	2	1	#NULL!	6	2	2	2	2	2	2	0	#NULL!	#NULL!	#NULL!	#NULL!	#NULL!	0	0	0	0	1	0	1	0	1	1	1	0	1	0	0	0	1	1	1	2	2	#NULL!	#NULL!	#NULL!	1
19	1	1	2	1	4	1	2	2	1	2	2	4	2	1	2	1	2	2	1	1	1	2	1	0	0	0	0	0	0	0	0	0	0	0	0	0	0	0	0	0	2	#NULL!	#NULL!	#NULL!	2	#NULL!	#NULL!	#NULL!	2
15	2	1	2	4	2	1	3	1	1	1	2	4	1	1	2	1	1	1	1	1	1	2	2	2	1	1	1	0	0	1	0	1	1	1	1	1	0	0	0	0	2	#NULL!	#NULL!	#NULL!	2	#NULL!	#NULL!	#NULL!	2
17	1	2	2	1	2	1	3	1	1	1	3	3	1	1	2	1	2	2	1	1	1	1	1	0	0	0	0	0	0	0	0	0	0	0	0	0	0	0	0	0	2	#NULL!	#NULL!	#NULL!	2	#NULL!	#NULL!	#NULL!	2
16	1	2	2	1	1	1	2	1	4	2	2	4	2	2	2	1	1	2	0	#NULL!	#NULL!	#NULL!	#NULL!	#NULL!	1	1	1	0	0	1	1	1	0	0	1	0	0	0	0	0	1	1	2	4	2	#NULL!	#NULL!	#NULL!	2
15	1	2	2	4	1	1	3	1	1	1	2	7	2	1	1	2	2	1	0	#NULL!	#NULL!	#NULL!	#NULL!	#NULL!	0	0	0	0	1	0	1	0	1	1	1	0	1	0	0	0	2	#NULL!	#NULL!	#NULL!	2	#NULL!	#NULL!	#NULL!	2
19	1	1	2	4	1	1	3	1	4	1	3	5	1	1	2	2	1	2	0	#NULL!	#NULL!	#NULL!	#NULL!	#NULL!	1	0	0	0	0	0	1	0	0	0	0	0	0	0	0	0	2	#NULL!	#NULL!	#NULL!	2	#NULL!	#NULL!	#NULL!	2
19	2	2	2	4	1	1	1	1	1	1	1	8	2	2	1	2	2	2	1	1	1	2	2	2	1	1	1	1	0	0	1	0	1	1	0	1	1	1	0	0	2	#NULL!	#NULL!	#NULL!	2	#NULL!	#NULL!	#NULL!	2
17	2	2	2	1	1	1	3	1	1	3	4	6	1	2	2	2	1	2	0	#NULL!	#NULL!	#NULL!	#NULL!	#NULL!	0	1	1	1	1	0	0	0	1	1	1	1	0	0	0	0	2	#NULL!	#NULL!	#NULL!	2	#NULL!	#NULL!	#NULL!	2
18	2	2	2	4	1	1	2	1	1	1	3	3	2	1	2	2	2	1	0	#NULL!	#NULL!	#NULL!	#NULL!	#NULL!	0	0	0	0	0	0	1	0	1	1	1	0	0	1	1	0	2	#NULL!	#NULL!	#NULL!	1	#NULL!	#NULL!	#NULL!	2
16	1	2	2	4	1	1	2	1	4	1	4	6	1	1	2	2	2	2	0	#NULL!	#NULL!	#NULL!	#NULL!	#NULL!	0	0	0	0	1	0	1	0	1	1	1	0	1	0	0	0	2	#NULL!	#NULL!	#NULL!	1	2	#NULL!	#NULL!	1
16	1	2	2	1	1	2	2	1	1	3	2	3	2	2	2	2	2	2	1	1	1	2	2	2	1	1	1	1	1	1	1	1	0	0	0	0	0	0	0	0	2	#NULL!	#NULL!	#NULL!	2	#NULL!	#NULL!	#NULL!	2
19	2	2	2	3	2	1	2	1	3	#NULL!	2	7	2	2	1	2	2	1	0	#NULL!	#NULL!	#NULL!	#NULL!	#NULL!	0	0	0	1	1	0	0	1	1	1	1	0	1	0	0	0	2	#NULL!	#NULL!	#NULL!	2	#NULL!	#NULL!	#NULL!	2
18	1	2	2	4	1	1	2	1	1	3	3	5	1	1	2	2	2	1	0	#NULL!	#NULL!	#NULL!	#NULL!	#NULL!	0	0	0	0	1	0	1	0	1	1	1	0	1	0	0	0	2	#NULL!	#NULL!	#NULL!	2	#NULL!	#NULL!	#NULL!	2
17	2	1	2	4	1	1	3	1	1	2	2	6	2	2	2	2	2	2	0	#NULL!	#NULL!	#NULL!	#NULL!	#NULL!	0	0	0	0	1	0	1	0	1	1	1	0	1	0	0	0	2	#NULL!	#NULL!	#NULL!	2	#NULL!	#NULL!	#NULL!	2
15	2	1	2	1	1	1	3	1	4	1	2	4	2	1	2	1	2	2	0	#NULL!	#NULL!	#NULL!	#NULL!	#NULL!	0	1	1	1	1	0	0	0	1	1	1	1	1	0	0	0	1	1	2	4	2	#NULL!	#NULL!	#NULL!	2
15	2	2	2	1	1	1	2	2	1	2	3	6	2	1	1	2	1	2	0	#NULL!	#NULL!	#NULL!	#NULL!	#NULL!	1	1	1	0	0	1	1	1	1	1	0	0	1	0	1	0	2	#NULL!	#NULL!	#NULL!	2	#NULL!	#NULL!	#NULL!	1
17	2	2	2	1	2	1	2	1	1	1	1	4	1	1	2	1	2	2	1	1	2	2	2	2	1	1	1	1	0	1	1	1	1	1	1	0	1	0	0	0	2	#NULL!	#NULL!	#NULL!	2	#NULL!	#NULL!	#NULL!	2
17	2	2	2	1	1	1	3	1	4	2	1	7	1	2	2	2	1	2	0	#NULL!	#NULL!	#NULL!	#NULL!	#NULL!	0	1	1	1	1	1	1	0	1	0	0	0	0	0	0	0	2	#NULL!	#NULL!	#NULL!	2	#NULL!	#NULL!	#NULL!	2
17	1	1	2	1	1	1	2	1	1	1	1	6	1	1	1	2	1	2	1	1	1	2	2	2	1	1	1	0	0	1	0	1	1	1	1	1	1	1	0	0	1	1	2	4	1	2	#NULL!	#NULL!	1
18	1	2	2	1	3	2	2	1	4	1	1	4	2	1	1	2	1	2	0	#NULL!	#NULL!	#NULL!	#NULL!	#NULL!	0	0	0	0	1	0	1	0	1	1	1	0	1	0	0	0	2	#NULL!	#NULL!	#NULL!	2	#NULL!	#NULL!	#NULL!	2
15	2	2	2	1	1	1	3	1	1	1	1	7	2	1	2	1	2	2	1	1	1	2	1	2	1	0	0	1	1	1	0	1	1	0	0	0	0	0	0	0	2	#NULL!	#NULL!	#NULL!	2	#NULL!	#NULL!	#NULL!	2
19	2	2	2	4	2	1	3	1	1	3	1	5	2	2	1	1	2	1	0	#NULL!	#NULL!	#NULL!	#NULL!	#NULL!	0	0	0	1	1	0	0	0	1	1	1	1	0	0	0	0	2	#NULL!	#NULL!	#NULL!	2	#NULL!	#NULL!	#NULL!	2
18	2	2	2	1	1	1	2	2	1	2	1	3	2	1	2	2	2	2	1	1	1	2	2	2	0	0	1	1	0	0	0	0	1	1	0	0	1	0	0	0	2	#NULL!	#NULL!	#NULL!	2	#NULL!	#NULL!	#NULL!	2
16	1	2	2	1	1	1	2	1	4	1	1	4	2	2	2	2	2	2	0	#NULL!	#NULL!	#NULL!	#NULL!	#NULL!	1	1	1	1	1	0	0	0	1	0	0	0	0	0	0	0	2	#NULL!	#NULL!	#NULL!	2	#NULL!	#NULL!	#NULL!	2
16	2	2	2	1	1	2	3	1	2	1	#NULL!	5	2	1	2	1	1	2	0	#NULL!	#NULL!	#NULL!	#NULL!	#NULL!	1	0	0	0	1	1	0	1	1	1	1	1	1	1	0	0	1	1	2	3	2	#NULL!	#NULL!	#NULL!	2
18	1	1	2	1	2	1	3	1	1	1	1	4	1	2	2	1	2	2	1	1	1	1	2	2	0	0	1	1	0	0	0	0	1	1	0	0	1	0	0	0	2	#NULL!	#NULL!	#NULL!	2	#NULL!	#NULL!	#NULL!	1
17	1	2	2	1	2	1	2	1	1	2	2	3	1	1	2	1	2	2	1	1	2	2	2	1	0	1	1	1	0	1	1	1	1	1	0	1	1	1	0	0	2	#NULL!	#NULL!	#NULL!	2	#NULL!	#NULL!	#NULL!	2
18	1	1	2	1	2	1	3	1	4	1	1	6	2	1	2	1	1	1	0	#NULL!	#NULL!	#NULL!	#NULL!	#NULL!	1	1	1	1	1	1	0	0	0	0	0	0	0	0	0	0	2	#NULL!	#NULL!	#NULL!	2	#NULL!	#NULL!	#NULL!	1
16	2	1	2	4	1	1	3	1	1	1	2	2	1	1	2	2	2	2	0	#NULL!	#NULL!	#NULL!	#NULL!	#NULL!	0	0	0	0	0	1	1	0	1	1	1	0	0	1	1	0	2	2	2	#NULL!	2	#NULL!	#NULL!	#NULL!	2
15	2	2	2	1	1	1	1	1	1	2	3	5	2	2	2	1	1	2	0	#NULL!	#NULL!	#NULL!	#NULL!	#NULL!	0	1	1	1	1	0	1	0	0	0	0	0	0	0	0	0	2	#NULL!	#NULL!	#NULL!	2	#NULL!	#NULL!	#NULL!	2
16	2	2	2	4	1	1	2	1	1	1	1	5	2	1	1	1	2	1	1	1	1	2	1	2	1	1	1	0	0	1	1	0	0	0	0	0	0	0	0	0	2	#NULL!	#NULL!	#NULL!	2	#NULL!	#NULL!	#NULL!	2
16	1	1	2	1	1	1	2	1	4	1	1	4	1	1	2	1	1	2	1	1	1	1	2	2	0	0	1	1	0	0	0	0	1	1	0	0	1	0	0	0	2	#NULL!	#NULL!	#NULL!	2	#NULL!	#NULL!	#NULL!	1
19	1	2	2	4	1	1	3	1	1	2	2	4	2	2	1	2	2	2	0	#NULL!	#NULL!	#NULL!	#NULL!	#NULL!	1	1	1	1	1	1	1	0	0	0	0	0	0	0	0	0	2	#NULL!	#NULL!	#NULL!	2	#NULL!	#NULL!	#NULL!	2
18	2	2	2	1	1	2	3	1	1	1	2	6	2	2	2	2	1	2	1	1	2	2	2	2	0	0	0	0	0	1	1	1	0	1	1	0	1	0	1	0	2	#NULL!	#NULL!	#NULL!	2	#NULL!	#NULL!	#NULL!	1
15	1	2	2	1	2	1	3	1	1	2	1	2	1	1	2	1	2	1	0	#NULL!	#NULL!	#NULL!	#NULL!	#NULL!	1	1	1	0	0	1	0	1	1	1	1	1	1	0	0	0	1	1	2	4	2	#NULL!	#NULL!	#NULL!	2
16	2	1	2	4	1	1	3	1	1	1	1	3	2	1	2	2	2	2	1	1	2	2	2	1	1	1	1	1	1	1	1	1	1	1	0	0	1	0	1	0	2	#NULL!	#NULL!	#NULL!	2	#NULL!	#NULL!	#NULL!	2
19	2	2	2	1	1	1	3	1	1	1	2	7	2	2	2	2	2	2	0	#NULL!	#NULL!	#NULL!	#NULL!	#NULL!	0	0	0	1	1	1	1	0	1	1	1	0	1	0	0	0	2	#NULL!	#NULL!	#NULL!	2	#NULL!	#NULL!	#NULL!	2
18	2	1	2	4	1	1	2	2	2	1	#NULL!	4	1	2	1	1	2	1	1	1	1	2	2	2	1	0	0	0	0	0	0	1	1	0	0	0	0	0	0	0	2	#NULL!	#NULL!	#NULL!	2	#NULL!	#NULL!	#NULL!	2
15	2	2	2	1	1	1	3	2	1	2	1	6	2	1	2	1	2	1	0	#NULL!	#NULL!	#NULL!	#NULL!	#NULL!	0	0	0	1	1	1	1	1	1	1	1	1	1	1	0	0	2	#NULL!	#NULL!	#NULL!	2	#NULL!	#NULL!	#NULL!	2
18	2	2	2	1	1	1	2	1	1	1	2	8	2	2	2	2	2	2	1	2	1	2	1	1	1	0	0	1	1	1	1	0	1	1	0	1	0	0	0	0	2	#NULL!	#NULL!	#NULL!	2	#NULL!	#NULL!	#NULL!	2
16	1	1	2	1	1	1	3	1	2	1	#NULL!	6	2	1	2	1	2	2	0	#NULL!	#NULL!	#NULL!	#NULL!	#NULL!	0	0	0	0	0	0	0	0	1	1	1	0	1	0	0	0	2	#NULL!	#NULL!	#NULL!	2	#NULL!	#NULL!	#NULL!	2
17	1	2	2	4	1	1	3	1	1	1	4	4	1	1	1	1	1	2	1	1	1	2	2	2	1	0	0	0	0	0	0	1	1	0	0	0	0	0	0	0	2	#NULL!	#NULL!	#NULL!	2	#NULL!	#NULL!	#NULL!	2
17	2	2	2	4	1	1	2	1	1	4	1	5	2	1	2	2	2	2	0	#NULL!	#NULL!	#NULL!	#NULL!	#NULL!	1	0	0	1	1	0	1	1	1	1	1	1	0	0	0	0	2	#NULL!	#NULL!	#NULL!	2	#NULL!	#NULL!	#NULL!	2
17	2	1	2	3	1	1	3	2	1	2	1	7	1	2	2	2	1	2	1	1	2	2	1	1	1	0	0	0	0	1	0	1	1	1	0	0	0	1	0	0	2	#NULL!	#NULL!	#NULL!	2	#NULL!	#NULL!	#NULL!	2
19	2	1	2	1	2	2	3	1	3	#NULL!	2	5	1	1	1	1	1	2	0	#NULL!	#NULL!	#NULL!	#NULL!	#NULL!	1	1	1	1	1	1	1	0	1	1	1	1	1	0	1	0	2	#NULL!	#NULL!	#NULL!	2	#NULL!	#NULL!	#NULL!	2
19	1	1	2	2	3	1	3	1	1	2	1	3	1	1	2	1	2	2	0	#NULL!	#NULL!	#NULL!	#NULL!	#NULL!	1	1	1	1	1	1	1	0	1	1	1	0	1	0	0	1	1	2	#NULL!	#NULL!	2	#NULL!	#NULL!	#NULL!	2
16	2	2	2	1	1	1	3	1	1	2	2	6	2	2	1	1	2	1	1	1	2	2	2	1	0	1	1	1	0	0	0	0	1	1	1	0	1	1	0	0	2	#NULL!	#NULL!	#NULL!	2	#NULL!	#NULL!	#NULL!	2
18	1	2	2	4	2	1	3	1	1	1	3	4	2	1	2	2	2	2	0	#NULL!	#NULL!	#NULL!	#NULL!	#NULL!	1	0	0	1	1	0	0	1	0	0	1	0	0	0	0	0	2	#NULL!	#NULL!	#NULL!	2	#NULL!	#NULL!	#NULL!	2
15	1	2	2	1	3	1	1	1	4	3	1	3	2	2	2	1	2	2	1	1	1	2	2	2	1	0	0	0	0	0	0	1	1	0	0	0	0	0	0	0	2	#NULL!	#NULL!	#NULL!	2	#NULL!	#NULL!	#NULL!	2
16	1	2	2	2	2	1	2	1	1	2	3	4	1	1	2	2	1	2	0	#NULL!	#NULL!	#NULL!	#NULL!	#NULL!	0	0	0	1	0	0	1	1	1	1	1	0	1	0	0	0	2	#NULL!	#NULL!	#NULL!	2	#NULL!	#NULL!	#NULL!	2
18	1	2	2	4	2	1	2	1	2	1	#NULL!	6	2	2	2	2	2	2	1	2	2	2	2	1	1	1	1	1	1	0	0	0	0	0	0	0	0	1	0	0	2	#NULL!	#NULL!	#NULL!	2	#NULL!	#NULL!	#NULL!	2
19	2	1	2	4	2	1	3	1	1	2	2	4	1	1	2	1	2	2	1	1	1	2	2	2	1	1	1	0	0	1	1	0	1	1	1	1	0	0	0	0	2	#NULL!	#NULL!	#NULL!	2	#NULL!	#NULL!	#NULL!	2
19	2	2	2	1	1	1	2	2	1	1	2	4	2	1	2	2	1	1	0	#NULL!	#NULL!	#NULL!	#NULL!	#NULL!	1	1	1	1	1	0	1	0	1	1	0	0	1	0	0	0	2	#NULL!	#NULL!	#NULL!	2	#NULL!	#NULL!	#NULL!	2
15	2	2	2	1	4	1	2	2	1	1	3	3	2	1	2	2	2	2	0	#NULL!	#NULL!	#NULL!	#NULL!	#NULL!	1	1	1	0	0	0	1	0	0	0	1	0	0	0	0	0	2	#NULL!	#NULL!	#NULL!	2	#NULL!	#NULL!	#NULL!	1
15	1	2	2	3	1	1	3	1	1	2	2	4	1	2	2	1	1	2	1	2	1	2	2	1	0	0	0	1	0	0	1	0	1	1	1	1	1	1	0	0	2	#NULL!	#NULL!	#NULL!	2	#NULL!	#NULL!	#NULL!	2
17	1	1	2	1	1	1	2	3	1	1	2	7	2	1	1	1	2	1	0	#NULL!	#NULL!	#NULL!	#NULL!	#NULL!	1	0	0	0	0	0	0	0	0	0	0	0	0	0	0	0	1	1	2	3	2	#NULL!	#NULL!	#NULL!	1
18	2	2	2	1	1	1	1	2	1	1	3	5	2	1	2	1	1	2	0	#NULL!	#NULL!	#NULL!	#NULL!	#NULL!	1	1	1	1	0	0	1	1	1	1	0	1	1	1	0	0	2	#NULL!	#NULL!	#NULL!	2	#NULL!	#NULL!	#NULL!	2
15	1	2	2	4	1	1	2	1	4	1	1	8	2	2	1	2	2	2	0	#NULL!	#NULL!	#NULL!	#NULL!	#NULL!	0	1	1	1	0	0	1	0	1	1	1	1	0	0	0	0	1	2	#NULL!	#NULL!	2	#NULL!	#NULL!	#NULL!	2
16	2	1	2	1	1	1	2	1	1	3	4	6	2	2	2	1	1	2	1	2	2	2	1	1	0	0	0	0	0	0	1	1	1	1	1	0	0	1	1	0	2	#NULL!	#NULL!	#NULL!	2	#NULL!	#NULL!	#NULL!	2
16	2	2	2	4	1	1	3	1	1	1	3	3	2	1	2	1	2	1	1	1	1	2	2	2	1	0	0	0	0	0	0	1	1	0	0	0	0	0	0	0	2	#NULL!	#NULL!	#NULL!	2	#NULL!	#NULL!	#NULL!	2
18	2	2	2	4	1	2	3	1	1	1	4	6	2	1	2	2	2	2	1	1	1	2	2	2	1	1	1	1	0	0	0	0	0	0	0	0	0	0	0	0	1	1	2	4	2	#NULL!	#NULL!	#NULL!	2
16	2	2	2	2	1	1	2	1	1	3	2	3	2	2	2	2	2	2	0	#NULL!	#NULL!	#NULL!	#NULL!	#NULL!	0	0	0	1	1	0	1	1	1	1	1	0	1	0	0	0	2	#NULL!	#NULL!	#NULL!	2	#NULL!	#NULL!	#NULL!	2
19	2	2	2	4	1	1	3	2	3	#NULL!	2	7	2	2	1	2	2	1	0	#NULL!	#NULL!	#NULL!	#NULL!	#NULL!	0	0	0	0	0	1	1	0	1	1	1	1	1	0	0	0	1	2	#NULL!	#NULL!	1	1	2	#NULL!	2
18	1	2	2	1	1	1	3	1	1	3	3	5	2	1	2	2	2	1	0	#NULL!	#NULL!	#NULL!	#NULL!	#NULL!	0	0	0	1	0	1	1	0	1	1	1	0	1	0	1	0	2	#NULL!	#NULL!	#NULL!	2	#NULL!	#NULL!	#NULL!	2
17	1	1	2	4	1	1	3	1	1	2	2	6	2	2	2	2	2	2	0	#NULL!	#NULL!	#NULL!	#NULL!	#NULL!	0	1	1	1	0	1	0	1	1	1	1	1	1	0	0	0	1	1	2	4	2	#NULL!	#NULL!	#NULL!	2
16	2	2	2	1	1	1	3	1	4	1	2	4	2	1	2	2	2	2	1	1	1	2	2	2	1	0	0	0	0	0	0	1	1	0	0	0	0	0	0	0	2	#NULL!	#NULL!	#NULL!	2	#NULL!	#NULL!	#NULL!	2
17	2	1	2	1	1	1	2	1	1	2	3	6	1	1	1	2	1	2	1	1	1	2	2	2	1	0	0	0	0	0	0	1	1	0	0	0	0	0	0	0	1	2	#NULL!	#NULL!	2	#NULL!	#NULL!	#NULL!	1
18	2	2	2	4	1	1	3	2	1	1	1	4	2	1	2	2	2	2	0	#NULL!	#NULL!	#NULL!	#NULL!	#NULL!	0	1	1	1	1	0	0	0	1	0	0	0	0	0	0	0	2	#NULL!	#NULL!	#NULL!	2	#NULL!	#NULL!	#NULL!	2
19	1	2	2	1	1	1	2	1	4	2	1	7	1	2	2	1	1	2	1	1	1	2	2	2	1	0	0	0	0	0	0	1	1	0	0	0	0	0	0	0	1	1	2	4	2	#NULL!	#NULL!	#NULL!	2
16	2	2	2	4	2	1	2	1	1	2	1	7	1	1	1	2	1	2	1	1	1	2	2	2	1	0	0	0	0	0	0	1	1	0	0	0	0	0	0	0	2	#NULL!	#NULL!	#NULL!	2	#NULL!	#NULL!	#NULL!	2
17	1	1	2	4	1	1	2	1	4	3	1	5	1	1	2	2	2	2	1	1	1	2	1	2	0	0	0	1	1	0	0	1	1	0	0	0	0	0	0	0	1	1	#NULL!	2	2	#NULL!	#NULL!	#NULL!	2
15	1	2	2	4	1	2	2	3	1	2	1	6	1	2	1	2	2	1	0	#NULL!	#NULL!	#NULL!	#NULL!	#NULL!	0	0	0	1	1	0	1	0	1	1	1	1	0	0	0	0	2	#NULL!	#NULL!	#NULL!	2	#NULL!	#NULL!	#NULL!	2
17	1	2	2	1	1	1	3	1	1	1	1	4	2	1	2	2	2	2	1	1	1	2	2	2	0	0	0	1	1	1	1	1	1	1	0	0	1	0	0	0	1	2	#NULL!	#NULL!	2	#NULL!	#NULL!	#NULL!	1
19	2	1	2	4	2	1	3	2	2	3	#NULL!	5	1	2	2	2	2	2	1	1	2	2	2	1	1	1	1	1	1	1	1	0	1	0	0	0	0	0	0	0	2	#NULL!	#NULL!	#NULL!	2	#NULL!	#NULL!	#NULL!	1
18	2	2	2	1	2	1	1	1	1	1	1	4	1	1	2	1	1	2	0	#NULL!	#NULL!	#NULL!	#NULL!	#NULL!	1	0	0	0	0	0	1	0	1	1	1	1	1	1	0	0	2	#NULL!	#NULL!	#NULL!	2	#NULL!	#NULL!	#NULL!	2
17	2	1	2	4	1	2	2	2	1	2	2	8	1	2	2	1	2	2	1	1	1	2	2	2	1	1	1	1	1	1	1	1	1	1	0	0	0	0	0	0	2	#NULL!	#NULL!	#NULL!	1	1	2	1	1
16	1	2	2	4	1	1	3	1	1	1	1	6	1	1	2	1	2	2	1	1	1	2	2	2	1	0	0	0	0	0	0	1	1	0	0	0	0	0	0	0	2	#NULL!	#NULL!	#NULL!	2	#NULL!	#NULL!	#NULL!	2
15	1	2	5	1	1	1	2	1	1	1	2	2	1	1	2	2	1	1	0	#NULL!	#NULL!	#NULL!	#NULL!	#NULL!	1	1	1	1	1	0	1	0	0	0	0	0	0	0	0	0	1	1	2	4	2	#NULL!	#NULL!	#NULL!	2
19	2	2	2	4	1	1	3	1	1	1	3	5	1	1	2	2	2	2	0	#NULL!	#NULL!	#NULL!	#NULL!	#NULL!	0	0	0	0	0	0	0	0	1	1	1	0	0	1	1	0	2	#NULL!	#NULL!	#NULL!	2	#NULL!	#NULL!	#NULL!	2
18	1	2	1	1	1	2	3	1	1	1	1	6	2	2	2	1	1	2	0	#NULL!	#NULL!	#NULL!	#NULL!	#NULL!	0	1	1	1	1	0	1	1	0	0	0	0	0	0	0	0	2	2	2	#NULL!	2	#NULL!	#NULL!	#NULL!	2
17	2	2	2	4	1	1	2	1	1	1	1	7	1	1	1	1	2	1	1	1	1	2	1	2	1	1	1	0	0	0	0	0	0	0	0	0	0	0	0	0	2	#NULL!	#NULL!	#NULL!	2	#NULL!	#NULL!	#NULL!	2
19	2	1	5	1	1	1	2	1	4	2	2	4	1	1	2	1	1	2	1	1	1	2	2	2	1	0	0	0	0	0	0	1	1	0	0	0	0	0	0	0	2	#NULL!	#NULL!	#NULL!	2	#NULL!	#NULL!	#NULL!	2
16	2	2	2	4	1	1	3	1	1	1	2	6	2	2	1	2	2	2	0	#NULL!	#NULL!	#NULL!	#NULL!	#NULL!	1	1	1	1	1	1	1	0	0	0	0	0	0	0	0	0	1	1	2	4	2	#NULL!	#NULL!	#NULL!	2
18	2	2	2	4	1	1	3	1	1	2	1	2	2	2	2	1	1	2	1	1	2	2	2	2	0	0	0	0	0	0	0	0	0	1	1	0	1	0	1	0	2	#NULL!	#NULL!	#NULL!	2	#NULL!	#NULL!	#NULL!	2
19	2	2	2	4	2	1	2	1	1	1	1	6	2	1	2	2	2	1	0	#NULL!	#NULL!	#NULL!	#NULL!	#NULL!	0	0	0	0	1	0	1	1	1	1	1	1	1	0	0	0	2	#NULL!	#NULL!	#NULL!	2	#NULL!	#NULL!	#NULL!	2
17	1	2	2	1	1	1	3	2	1	1	2	7	2	1	2	2	2	2	1	1	2	2	2	1	1	1	1	1	1	0	1	0	1	1	0	0	1	0	1	0	2	#NULL!	#NULL!	#NULL!	2	#NULL!	#NULL!	#NULL!	2
18	1	2	2	4	1	1	3	1	2	1	#NULL!	4	1	2	2	2	2	2	0	#NULL!	#NULL!	#NULL!	#NULL!	#NULL!	0	0	0	1	1	0	1	0	1	1	1	0	1	0	0	0	2	#NULL!	#NULL!	#NULL!	2	#NULL!	#NULL!	#NULL!	2
16	2	1	2	4	1	1	3	1	1	2	1	6	1	2	1	1	2	1	1	1	1	2	2	2	1	0	0	0	0	0	0	1	1	0	0	0	0	0	0	0	2	#NULL!	#NULL!	#NULL!	2	#NULL!	#NULL!	#NULL!	2
16	2	2	2	4	1	1	2	1	1	1	2	8	2	1	2	1	2	1	0	#NULL!	#NULL!	#NULL!	#NULL!	#NULL!	0	0	0	1	1	0	1	1	1	1	1	1	1	1	0	0	1	1	2	4	2	#NULL!	#NULL!	#NULL!	2
15	2	2	1	1	1	1	2	2	2	1	#NULL!	6	2	2	2	2	2	2	1	1	1	2	2	2	1	0	0	0	0	0	0	1	1	0	0	0	0	0	0	0	2	#NULL!	#NULL!	#NULL!	2	#NULL!	#NULL!	#NULL!	1
17	1	2	2	4	1	1	2	1	1	1	4	6	2	1	2	1	2	2	0	#NULL!	#NULL!	#NULL!	#NULL!	#NULL!	0	0	0	0	1	0	0	0	1	1	1	0	1	0	0	0	2	#NULL!	#NULL!	#NULL!	2	#NULL!	#NULL!	#NULL!	2
16	2	2	1	4	1	1	3	1	1	4	1	5	1	1	1	1	1	2	1	1	1	2	2	2	1	0	0	1	0	1	1	1	1	1	0	0	1	0	0	0	2	#NULL!	#NULL!	#NULL!	2	#NULL!	#NULL!	#NULL!	1
17	1	2	2	1	1	1	3	1	1	2	1	7	2	1	2	2	2	2	0	#NULL!	#NULL!	#NULL!	#NULL!	#NULL!	1	0	0	1	1	0	0	0	1	1	1	1	0	0	0	0	1	1	1	3	2	#NULL!	#NULL!	#NULL!	2
19	1	1	2	4	1	1	2	1	3	#NULL!	2	5	1	2	2	2	1	2	1	1	2	2	1	1	1	1	1	1	1	0	0	1	1	1	0	0	0	1	0	0	2	#NULL!	#NULL!	#NULL!	2	#NULL!	#NULL!	#NULL!	2
19	1	2	2	1	1	1	3	1	1	2	1	3	2	1	1	2	1	2	0	#NULL!	#NULL!	#NULL!	#NULL!	#NULL!	1	1	1	1	1	0	1	0	1	1	1	1	1	0	1	0	1	2	#NULL!	#NULL!	2	#NULL!	#NULL!	#NULL!	2
15	1	1	2	4	1	1	3	1	1	2	2	6	1	1	2	1	2	2	0	#NULL!	#NULL!	#NULL!	#NULL!	#NULL!	1	1	1	1	1	1	1	1	1	1	1	0	1	0	0	1	2	#NULL!	#NULL!	#NULL!	2	#NULL!	#NULL!	#NULL!	2
18	2	2	2	3	1	1	3	1	1	1	3	4	2	2	1	1	2	1	1	1	2	2	2	1	0	1	1	1	1	0	0	0	1	1	1	0	1	1	0	0	2	#NULL!	#NULL!	#NULL!	2	#NULL!	#NULL!	#NULL!	2
19	2	1	2	4	1	1	1	1	1	3	1	6	2	1	2	2	2	2	0	#NULL!	#NULL!	#NULL!	#NULL!	#NULL!	1	0	0	1	1	0	1	0	0	0	1	0	0	0	0	0	2	#NULL!	#NULL!	#NULL!	1	2	#NULL!	#NULL!	2
18	2	1	2	1	1	2	3	1	1	2	3	4	1	2	2	2	2	2	1	1	1	2	2	2	1	0	0	0	0	0	0	1	1	0	0	0	0	0	0	0	2	#NULL!	#NULL!	#NULL!	2	#NULL!	#NULL!	#NULL!	2
17	1	2	2	1	1	1	3	1	2	1	#NULL!	6	2	1	2	1	1	2	0	#NULL!	#NULL!	#NULL!	#NULL!	#NULL!	0	0	0	0	0	0	0	0	1	1	1	0	1	0	0	0	2	#NULL!	#NULL!	#NULL!	2	#NULL!	#NULL!	#NULL!	2
17	1	2	2	1	4	1	2	1	1	2	2	6	2	2	2	2	2	2	0	#NULL!	#NULL!	#NULL!	#NULL!	#NULL!	1	1	1	1	1	1	1	0	0	0	0	0	0	1	0	0	2	#NULL!	#NULL!	#NULL!	2	#NULL!	#NULL!	#NULL!	2
19	2	1	2	4	1	1	3	1	1	1	2	4	1	1	2	1	2	2	1	1	1	2	2	2	1	1	1	1	1	1	0	1	1	1	1	1	0	0	0	0	2	#NULL!	#NULL!	#NULL!	1	1	#NULL!	#NULL!	1
19	1	2	2	1	1	1	2	1	1	1	3	7	1	1	2	2	1	1	0	#NULL!	#NULL!	#NULL!	#NULL!	#NULL!	1	1	1	1	1	1	1	1	1	1	0	0	1	0	0	0	2	#NULL!	#NULL!	#NULL!	2	#NULL!	#NULL!	#NULL!	2
16	2	2	2	4	2	1	3	1	1	2	2	4	1	1	2	2	2	2	0	#NULL!	#NULL!	#NULL!	#NULL!	#NULL!	1	1	1	0	0	0	0	0	0	0	1	0	0	0	0	0	1	1	2	4	2	#NULL!	#NULL!	#NULL!	2
15	2	2	2	1	1	1	3	1	1	1	2	7	2	2	2	1	1	2	1	2	1	2	2	1	0	0	0	1	1	0	1	1	1	1	1	1	1	1	0	0	2	#NULL!	#NULL!	#NULL!	2	#NULL!	#NULL!	#NULL!	2
18	2	2	2	4	1	1	3	1	1	1	3	5	1	1	1	2	2	1	0	#NULL!	#NULL!	#NULL!	#NULL!	#NULL!	1	0	0	0	1	1	1	0	0	0	0	0	0	0	0	0	2	#NULL!	#NULL!	#NULL!	2	#NULL!	#NULL!	#NULL!	2
15	2	2	2	4	1	1	1	1	1	1	1	8	2	1	2	2	1	2	1	1	1	2	2	2	0	1	1	0	0	0	0	0	1	1	0	1	1	1	0	0	2	#NULL!	#NULL!	#NULL!	2	#NULL!	#NULL!	#NULL!	2
16	2	2	2	4	1	1	3	1	1	3	4	6	1	2	1	2	2	2	0	#NULL!	#NULL!	#NULL!	#NULL!	#NULL!	0	1	1	1	1	1	1	1	1	1	1	1	0	0	0	0	2	#NULL!	#NULL!	#NULL!	2	#NULL!	#NULL!	#NULL!	2
15	1	2	2	1	1	1	3	1	1	1	3	9	2	2	2	2	1	2	0	#NULL!	#NULL!	#NULL!	#NULL!	#NULL!	0	0	0	0	0	1	1	0	1	1	1	0	0	1	1	0	1	2	#NULL!	#NULL!	2	#NULL!	#NULL!	#NULL!	2
17	1	1	2	4	1	2	3	3	4	1	4	3	1	1	2	1	2	1	1	1	1	2	2	2	1	0	0	0	0	0	0	1	1	0	0	0	0	0	0	0	2	#NULL!	#NULL!	#NULL!	2	#NULL!	#NULL!	#NULL!	2
16	2	2	2	1	1	1	2	1	1	3	2	6	2	1	2	2	2	2	1	1	1	2	2	2	1	1	1	1	1	0	0	1	0	0	0	0	0	0	0	0	2	#NULL!	#NULL!	#NULL!	2	#NULL!	#NULL!	#NULL!	2
19	2	2	2	1	1	1	2	3	3	#NULL!	2	7	2	2	2	2	2	2	0	#NULL!	#NULL!	#NULL!	#NULL!	#NULL!	0	0	0	1	1	1	1	1	1	1	1	0	1	0	0	0	2	#NULL!	#NULL!	#NULL!	2	#NULL!	#NULL!	#NULL!	1
17	2	2	2	4	1	1	3	1	1	3	3	5	1	2	1	2	2	1	0	#NULL!	#NULL!	#NULL!	#NULL!	#NULL!	0	0	0	0	0	1	0	0	1	1	1	1	1	0	0	0	2	#NULL!	#NULL!	#NULL!	2	#NULL!	#NULL!	#NULL!	2
16	1	2	2	1	1	1	2	1	1	2	2	6	2	1	2	1	2	1	1	1	1	2	2	2	1	0	0	0	0	0	0	1	1	0	0	0	0	0	0	0	2	#NULL!	#NULL!	#NULL!	2	#NULL!	#NULL!	#NULL!	2
15	2	2	2	4	1	1	3	1	1	1	2	7	2	2	2	2	2	2	0	#NULL!	#NULL!	#NULL!	#NULL!	#NULL!	0	1	1	1	1	0	0	0	1	1	1	1	1	0	0	0	2	#NULL!	#NULL!	#NULL!	2	#NULL!	#NULL!	#NULL!	1
15	1	2	2	1	1	1	3	1	1	2	3	6	2	1	2	1	2	2	0	#NULL!	#NULL!	#NULL!	#NULL!	#NULL!	1	1	1	0	0	0	0	0	1	1	0	0	1	0	1	0	2	#NULL!	#NULL!	#NULL!	2	#NULL!	#NULL!	#NULL!	2
19	1	2	2	1	1	1	3	1	1	1	1	4	1	1	1	2	1	2	1	1	1	2	2	2	1	0	0	0	0	0	0	1	1	0	0	0	0	0	0	0	2	#NULL!	#NULL!	#NULL!	2	#NULL!	#NULL!	#NULL!	2
18	1	1	2	1	1	1	1	1	1	2	1	7	1	1	2	2	2	2	0	#NULL!	#NULL!	#NULL!	#NULL!	#NULL!	0	1	1	1	1	0	1	0	1	0	0	0	0	0	0	0	2	#NULL!	#NULL!	#NULL!	2	#NULL!	#NULL!	#NULL!	2
16	2	2	2	1	1	1	3	1	1	1	1	6	1	2	2	1	1	2	1	1	1	2	2	2	1	1	1	1	1	1	1	1	1	1	1	1	1	1	0	0	1	1	2	4	2	#NULL!	#NULL!	#NULL!	1
19	2	2	2	1	1	1	3	3	1	1	1	7	2	1	1	2	1	2	0	#NULL!	#NULL!	#NULL!	#NULL!	#NULL!	1	0	0	1	1	0	0	0	1	1	1	0	1	0	0	0	2	#NULL!	#NULL!	#NULL!	1	1	1	12	2
19	2	1	2	1	1	2	2	1	1	1	1	5	2	1	2	2	2	2	1	1	1	2	1	2	1	1	1	1	1	1	1	1	1	0	0	0	0	0	0	0	1	1	#NULL!	2	2	#NULL!	#NULL!	#NULL!	1
19	1	2	2	1	2	1	3	1	1	3	1	6	2	2	1	1	2	1	0	#NULL!	#NULL!	#NULL!	#NULL!	#NULL!	0	0	0	1	1	0	1	0	1	1	1	1	0	0	0	0	2	#NULL!	#NULL!	#NULL!	2	#NULL!	#NULL!	#NULL!	2
16	1	2	2	4	1	1	2	1	1	2	1	4	1	1	2	2	2	2	1	1	1	2	2	2	0	0	0	1	1	0	0	0	1	1	0	0	1	0	0	0	1	2	#NULL!	#NULL!	2	#NULL!	#NULL!	#NULL!	2
17	2	2	2	1	1	1	3	1	1	1	1	5	2	2	2	1	2	2	1	1	2	2	2	1	1	1	1	1	1	1	1	1	1	0	0	0	0	0	0	0	2	#NULL!	#NULL!	#NULL!	2	#NULL!	#NULL!	#NULL!	1
16	1	1	2	1	1	1	3	2	2	1	#NULL!	4	2	1	2	1	1	2	0	#NULL!	#NULL!	#NULL!	#NULL!	#NULL!	1	0	0	0	0	0	0	0	1	1	1	1	1	1	0	0	2	#NULL!	#NULL!	#NULL!	2	#NULL!	#NULL!	#NULL!	2
19	2	1	2	4	1	1	2	1	1	1	1	8	1	2	2	1	2	2	1	1	1	2	2	2	1	0	0	0	0	0	0	1	1	0	0	0	0	0	0	0	2	#NULL!	#NULL!	#NULL!	2	#NULL!	#NULL!	#NULL!	2
18	2	2	2	1	2	1	2	1	1	2	2	6	2	1	2	1	2	2	0	#NULL!	#NULL!	#NULL!	#NULL!	#NULL!	0	1	1	0	0	0	0	0	1	1	0	1	1	1	0	0	2	#NULL!	#NULL!	#NULL!	2	#NULL!	#NULL!	#NULL!	2
15	2	2	2	4	1	1	3	1	1	1	1	2	1	1	2	2	1	1	0	#NULL!	#NULL!	#NULL!	#NULL!	#NULL!	1	1	1	1	1	1	1	1	0	0	0	0	0	0	0	0	1	1	2	4	2	#NULL!	#NULL!	#NULL!	2
16	2	1	2	1	1	1	3	1	1	1	2	5	1	1	2	2	2	2	1	1	1	2	2	2	1	0	0	0	0	0	0	1	1	0	0	0	0	0	0	0	2	#NULL!	#NULL!	#NULL!	2	#NULL!	#NULL!	#NULL!	2
18	2	2	2	4	1	1	2	1	1	2	3	6	2	2	2	2	1	2	0	#NULL!	#NULL!	#NULL!	#NULL!	#NULL!	0	1	1	1	1	0	0	0	0	0	0	0	0	0	0	0	2	2	2	#NULL!	2	#NULL!	#NULL!	#NULL!	2
19	1	2	2	4	1	1	3	1	1	1	1	7	2	1	1	1	2	1	1	1	1	2	1	2	1	1	1	0	0	0	1	1	0	0	0	0	0	0	0	0	1	2	#NULL!	#NULL!	2	#NULL!	#NULL!	#NULL!	2
15	1	1	2	4	1	1	2	1	1	1	1	4	1	1	2	1	1	2	1	1	1	2	2	2	0	1	1	1	1	1	1	1	1	1	1	0	1	0	0	0	2	#NULL!	#NULL!	#NULL!	2	#NULL!	#NULL!	#NULL!	2
17	2	2	2	1	1	1	3	1	1	2	2	6	2	2	1	2	2	2	0	#NULL!	#NULL!	#NULL!	#NULL!	#NULL!	1	1	1	1	1	0	0	0	0	0	0	0	0	0	0	0	2	#NULL!	#NULL!	#NULL!	2	#NULL!	#NULL!	#NULL!	2
16	2	2	2	4	1	1	2	1	1	1	2	2	2	2	2	1	1	2	1	1	2	2	2	2	0	0	0	0	0	0	0	1	0	1	1	0	1	0	1	0	2	#NULL!	#NULL!	#NULL!	2	#NULL!	#NULL!	#NULL!	2
16	2	1	2	4	1	1	3	1	1	2	1	6	2	1	2	1	2	1	0	#NULL!	#NULL!	#NULL!	#NULL!	#NULL!	0	1	1	0	0	1	1	1	1	1	1	1	1	0	0	0	1	1	2	4	1	1	4	3	1
19	1	2	2	1	1	2	2	1	1	1	1	7	2	1	2	2	2	2	1	1	2	2	2	1	1	1	1	1	1	1	0	0	1	1	0	0	1	0	1	0	2	#NULL!	#NULL!	#NULL!	2	#NULL!	#NULL!	#NULL!	2
19	2	2	2	1	1	1	2	2	1	1	2	4	2	2	2	2	2	2	0	#NULL!	#NULL!	#NULL!	#NULL!	#NULL!	0	0	0	1	1	0	0	0	1	1	1	0	1	0	0	0	1	2	#NULL!	#NULL!	2	#NULL!	#NULL!	#NULL!	2
17	1	1	2	1	1	1	2	1	2	1	#NULL!	6	1	2	1	1	2	1	1	1	1	2	2	2	1	0	0	0	0	0	0	1	1	0	0	0	0	0	0	0	2	#NULL!	#NULL!	#NULL!	2	#NULL!	#NULL!	#NULL!	2
18	1	2	2	3	1	1	3	1	1	2	1	8	2	1	2	1	2	1	0	#NULL!	#NULL!	#NULL!	#NULL!	#NULL!	0	0	0	1	1	0	0	0	1	1	1	1	1	1	0	0	2	#NULL!	#NULL!	#NULL!	2	#NULL!	#NULL!	#NULL!	2
16	1	2	2	4	1	1	2	1	1	1	2	6	2	2	2	2	2	2	0	#NULL!	#NULL!	#NULL!	#NULL!	#NULL!	1	0	0	1	1	0	0	1	1	1	0	1	0	0	0	0	2	#NULL!	#NULL!	#NULL!	2	#NULL!	#NULL!	#NULL!	2
16	1	2	2	4	1	1	3	1	2	1	#NULL!	6	2	1	2	1	2	2	0	#NULL!	#NULL!	#NULL!	#NULL!	#NULL!	0	0	0	0	0	0	1	0	1	1	1	0	1	0	0	0	2	#NULL!	#NULL!	#NULL!	2	#NULL!	#NULL!	#NULL!	2
19	2	2	2	4	1	1	2	1	1	1	4	5	1	1	1	1	1	2	1	1	1	2	2	2	1	0	0	0	0	0	0	1	1	0	0	0	0	0	0	0	2	#NULL!	#NULL!	#NULL!	2	#NULL!	#NULL!	#NULL!	2
18	2	2	2	4	1	1	3	1	1	4	1	7	2	1	2	2	2	2	0	#NULL!	#NULL!	#NULL!	#NULL!	#NULL!	1	0	0	1	1	1	0	0	1	1	1	1	0	0	0	0	1	1	1	3	2	#NULL!	#NULL!	#NULL!	2
17	2	1	2	4	1	1	3	1	1	2	1	5	1	2	2	1	1	2	1	1	2	2	1	1	1	1	1	0	1	1	1	1	1	1	0	0	0	1	0	0	2	#NULL!	#NULL!	#NULL!	2	#NULL!	#NULL!	#NULL!	2
15	1	1	2	4	1	2	2	1	3	#NULL!	2	3	1	1	1	1	1	2	0	#NULL!	#NULL!	#NULL!	#NULL!	#NULL!	0	0	0	0	0	0	0	0	0	0	0	0	0	0	0	0	1	2	#NULL!	#NULL!	2	#NULL!	#NULL!	#NULL!	2
15	1	1	2	3	1	1	2	1	1	2	1	6	1	1	2	2	2	2	0	#NULL!	#NULL!	#NULL!	#NULL!	#NULL!	1	0	0	1	1	1	0	0	1	1	1	0	1	0	0	1	2	#NULL!	#NULL!	#NULL!	1	1	5	#NULL!	1
17	2	2	2	4	1	1	2	1	1	2	2	4	2	2	1	1	2	1	0	#NULL!	#NULL!	#NULL!	#NULL!	#NULL!	0	1	1	1	1	1	1	0	1	1	1	0	1	1	0	0	2	#NULL!	#NULL!	#NULL!	2	#NULL!	#NULL!	#NULL!	2
17	1	2	2	1	1	1	3	1	1	1	3	6	1	1	2	2	2	2	0	#NULL!	#NULL!	#NULL!	#NULL!	#NULL!	0	0	0	0	0	0	0	0	0	0	0	0	0	0	0	0	2	#NULL!	#NULL!	#NULL!	2	#NULL!	#NULL!	#NULL!	2
17	2	1	2	1	1	1	3	1	1	3	1	4	1	2	2	1	2	2	1	1	1	2	2	2	1	1	1	1	1	1	1	1	1	1	1	0	0	0	0	0	2	#NULL!	#NULL!	#NULL!	2	#NULL!	#NULL!	#NULL!	1
18	2	2	2	1	1	2	1	1	1	2	3	6	2	1	2	1	1	2	1	1	1	2	2	2	0	0	0	0	0	0	0	0	1	1	1	0	1	0	0	0	1	1	1	2	2	#NULL!	#NULL!	#NULL!	2
15	2	2	2	4	1	1	3	3	2	1	#NULL!	6	2	2	2	2	2	2	1	2	2	2	2	1	1	1	1	1	1	0	1	1	0	0	0	0	0	1	0	0	2	#NULL!	#NULL!	#NULL!	2	#NULL!	#NULL!	#NULL!	2
19	2	1	2	3	1	1	2	1	1	2	2	4	1	1	2	1	2	2	0	#NULL!	#NULL!	#NULL!	#NULL!	#NULL!	0	0	0	0	0	0	0	0	0	0	0	0	0	0	0	0	1	2	#NULL!	#NULL!	2	#NULL!	#NULL!	#NULL!	2
18	2	2	2	4	1	1	3	1	1	1	2	7	1	1	2	2	1	1	1	1	1	2	2	2	1	1	1	1	1	0	0	0	1	1	0	0	1	0	0	0	2	#NULL!	#NULL!	#NULL!	2	#NULL!	#NULL!	#NULL!	2
16	1	2	2	2	1	1	3	1	1	1	3	4	2	1	2	2	2	2	0	#NULL!	#NULL!	#NULL!	#NULL!	#NULL!	1	1	1	0	0	0	1	1	0	0	1	0	0	0	0	0	2	#NULL!	#NULL!	#NULL!	2	#NULL!	#NULL!	#NULL!	2
16	1	2	2	4	1	1	2	1	1	2	2	7	2	2	2	1	1	2	1	2	1	2	2	1	0	0	0	1	1	0	1	0	1	1	1	1	1	1	0	0	2	#NULL!	#NULL!	#NULL!	2	#NULL!	#NULL!	#NULL!	2
18	2	2	2	3	1	1	2	1	1	1	2	5	2	1	1	1	2	1	0	#NULL!	#NULL!	#NULL!	#NULL!	#NULL!	1	0	0	0	0	0	0	0	0	0	0	0	0	0	0	0	2	#NULL!	#NULL!	#NULL!	2	#NULL!	#NULL!	#NULL!	2
17	2	2	2	4	1	1	2	1	1	1	3	8	2	1	2	1	1	2	1	1	1	2	2	2	1	1	1	0	0	0	0	1	1	1	0	1	1	1	0	0	2	#NULL!	#NULL!	#NULL!	2	#NULL!	#NULL!	#NULL!	2
18	2	2	2	4	1	1	3	3	1	1	1	6	2	2	1	2	2	2	0	#NULL!	#NULL!	#NULL!	#NULL!	#NULL!	0	1	1	1	1	0	1	1	1	1	1	1	0	0	0	0	2	#NULL!	#NULL!	#NULL!	2	#NULL!	#NULL!	#NULL!	2
16	1	2	2	4	1	2	2	1	1	3	4	9	2	2	2	1	1	2	0	#NULL!	#NULL!	#NULL!	#NULL!	#NULL!	0	0	0	0	0	0	0	0	0	0	0	0	0	0	0	0	1	2	#NULL!	#NULL!	2	#NULL!	#NULL!	#NULL!	2
15	2	2	2	2	1	1	3	1	1	1	3	3	1	1	2	1	2	1	0	#NULL!	#NULL!	#NULL!	#NULL!	#NULL!	1	1	1	1	0	0	0	1	0	0	0	0	0	0	0	0	2	#NULL!	#NULL!	#NULL!	2	#NULL!	#NULL!	#NULL!	2
16	1	1	2	3	1	1	3	1	1	1	4	6	1	1	2	2	2	2	0	#NULL!	#NULL!	#NULL!	#NULL!	#NULL!	1	1	1	1	1	1	0	0	0	0	0	0	0	0	0	0	2	#NULL!	#NULL!	#NULL!	2	#NULL!	#NULL!	#NULL!	2
16	1	2	2	1	1	1	2	3	1	3	2	7	1	2	2	2	2	2	0	#NULL!	#NULL!	#NULL!	#NULL!	#NULL!	0	0	0	1	1	0	0	0	1	1	1	0	1	0	0	0	2	#NULL!	#NULL!	#NULL!	1	2	#NULL!	#NULL!	2
19	1	2	2	1	1	1	3	1	3	#NULL!	2	5	2	2	1	2	2	1	0	#NULL!	#NULL!	#NULL!	#NULL!	#NULL!	0	0	0	0	0	1	0	1	1	1	1	1	1	0	0	0	2	#NULL!	#NULL!	#NULL!	2	#NULL!	#NULL!	#NULL!	2
18	2	2	2	1	1	1	2	1	1	3	3	6	1	1	2	1	2	1	0	#NULL!	#NULL!	#NULL!	#NULL!	#NULL!	0	0	0	0	0	0	0	0	0	0	0	0	0	0	0	0	2	#NULL!	#NULL!	#NULL!	2	#NULL!	#NULL!	#NULL!	2
15	2	2	1	2	1	1	3	1	1	2	2	7	2	2	2	2	2	2	0	#NULL!	#NULL!	#NULL!	#NULL!	#NULL!	0	1	1	1	1	1	1	1	1	1	1	1	1	0	0	0	1	1	2	4	1	2	#NULL!	#NULL!	2
16	2	2	2	1	1	1	2	3	1	1	2	6	2	1	2	1	2	2	0	#NULL!	#NULL!	#NULL!	#NULL!	#NULL!	1	1	1	0	0	0	0	0	1	1	0	0	1	0	1	0	2	#NULL!	#NULL!	#NULL!	2	#NULL!	#NULL!	#NULL!	1
19	1	1	2	4	1	1	3	1	1	2	3	4	1	1	1	1	1	2	1	1	2	2	2	2	1	0	0	1	1	1	1	0	1	1	1	0	1	0	0	0	1	2	#NULL!	#NULL!	2	#NULL!	#NULL!	#NULL!	2
18	1	2	2	4	1	1	3	1	1	1	1	7	2	1	2	2	2	2	0	#NULL!	#NULL!	#NULL!	#NULL!	#NULL!	0	1	1	1	1	0	1	0	1	0	0	0	0	0	0	0	2	#NULL!	#NULL!	#NULL!	2	#NULL!	#NULL!	#NULL!	2
15	2	1	2	1	1	1	3	1	1	2	1	6	1	2	2	2	1	2	1	1	1	2	2	2	0	1	1	0	1	1	0	0	1	1	1	1	1	1	0	0	1	1	2	4	1	1	3	#NULL!	1
18	1	2	2	1	1	2	3	1	1	1	1	7	1	1	1	2	1	2	0	#NULL!	#NULL!	#NULL!	#NULL!	#NULL!	0	0	0	0	0	0	0	0	0	0	0	0	0	0	0	0	2	#NULL!	#NULL!	#NULL!	2	#NULL!	#NULL!	#NULL!	2
16	2	1	2	1	1	1	2	1	1	3	1	5	2	1	2	2	2	2	1	1	1	2	1	2	0	1	1	1	0	1	0	0	1	0	0	0	0	0	0	0	1	1	#NULL!	2	2	#NULL!	#NULL!	#NULL!	1
17	2	2	2	1	1	1	3	1	1	2	1	3	2	2	1	1	2	1	0	#NULL!	#NULL!	#NULL!	#NULL!	#NULL!	0	0	0	0	0	0	0	0	0	0	0	0	0	0	0	0	2	#NULL!	#NULL!	#NULL!	2	#NULL!	#NULL!	#NULL!	2
17	2	2	2	1	1	1	3	1	1	1	1	4	2	1	2	2	2	2	1	1	1	1	2	2	0	0	0	1	1	1	0	0	1	1	0	0	1	0	0	0	1	2	#NULL!	#NULL!	2	#NULL!	#NULL!	#NULL!	1
17	2	1	2	1	1	1	2	1	2	4	#NULL!	5	1	2	2	1	2	2	1	1	2	2	2	1	1	1	1	1	0	1	1	1	1	0	0	0	0	0	0	0	2	#NULL!	#NULL!	#NULL!	2	#NULL!	#NULL!	#NULL!	2
19	2	2	2	1	1	1	3	1	1	1	1	4	1	1	2	1	1	2	0	#NULL!	#NULL!	#NULL!	#NULL!	#NULL!	1	0	0	0	1	1	1	0	1	1	1	1	1	1	0	0	1	1	2	3	2	#NULL!	#NULL!	#NULL!	2
19	1	2	2	4	1	1	3	1	1	2	2	3	2	2	2	2	2	2	0	#NULL!	#NULL!	#NULL!	#NULL!	#NULL!	0	0	0	0	0	0	0	0	0	0	0	0	0	0	0	0	2	#NULL!	#NULL!	#NULL!	2	#NULL!	#NULL!	#NULL!	2
16	1	2	2	1	1	1	2	1	1	1	1	6	2	1	2	1	2	2	0	#NULL!	#NULL!	#NULL!	#NULL!	#NULL!	0	1	1	0	0	1	1	1	1	1	0	1	1	1	0	0	2	#NULL!	#NULL!	#NULL!	2	#NULL!	#NULL!	#NULL!	1
18	2	1	2	1	1	1	3	1	1	1	2	2	2	1	2	1	1	1	0	#NULL!	#NULL!	#NULL!	#NULL!	#NULL!	1	1	1	1	0	1	1	0	0	0	0	0	0	0	0	0	1	1	2	4	2	#NULL!	#NULL!	#NULL!	2
15	2	2	2	1	1	1	3	1	1	2	3	5	1	1	2	2	2	2	1	1	2	2	2	2	0	0	0	0	0	0	0	0	1	1	1	0	0	1	1	0	2	#NULL!	#NULL!	#NULL!	2	#NULL!	#NULL!	#NULL!	2
16	2	2	2	4	1	1	3	1	1	1	1	5	2	2	2	1	1	2	0	#NULL!	#NULL!	#NULL!	#NULL!	#NULL!	0	1	1	1	1	1	0	1	0	0	0	0	0	0	0	0	2	2	2	#NULL!	2	#NULL!	#NULL!	#NULL!	2
18	1	2	2	4	1	1	2	1	1	4	1	4	2	1	1	1	2	1	1	1	1	1	1	2	1	1	1	0	0	1	1	1	0	0	0	0	0	0	0	0	2	#NULL!	#NULL!	#NULL!	2	#NULL!	#NULL!	#NULL!	2
19	2	1	2	4	1	1	3	1	1	2	2	4	1	1	2	1	1	2	0	#NULL!	#NULL!	#NULL!	#NULL!	#NULL!	0	0	0	0	0	0	0	0	0	0	0	0	0	0	0	0	2	#NULL!	#NULL!	#NULL!	2	#NULL!	#NULL!	#NULL!	2
19	1	2	2	1	1	1	3	1	1	1	2	6	1	2	1	2	2	2	0	#NULL!	#NULL!	#NULL!	#NULL!	#NULL!	1	1	1	1	1	0	0	0	0	0	0	0	0	0	0	0	2	#NULL!	#NULL!	#NULL!	1	2	4	#NULL!	2
15	1	2	2	4	2	1	3	1	1	2	1	2	2	2	2	1	1	2	1	1	2	2	2	2	0	0	0	0	0	1	0	0	0	1	1	0	1	0	1	0	2	#NULL!	#NULL!	#NULL!	2	#NULL!	#NULL!	#NULL!	2
15	1	1	2	4	1	1	3	1	1	1	1	3	1	1	2	1	2	1	0	#NULL!	#NULL!	#NULL!	#NULL!	#NULL!	1	0	0	0	0	0	0	0	1	1	1	1	1	0	0	0	1	1	2	4	2	#NULL!	#NULL!	#NULL!	2
17	1	2	2	4	1	2	3	1	1	1	2	7	2	1	2	2	2	2	1	1	2	2	2	1	1	1	1	1	1	1	0	1	1	1	0	0	1	0	1	0	1	2	#NULL!	#NULL!	2	#NULL!	#NULL!	#NULL!	2
18	2	2	2	4	1	1	2	1	2	1	#NULL!	4	2	2	2	2	2	2	0	#NULL!	#NULL!	#NULL!	#NULL!	#NULL!	0	0	0	1	1	0	1	0	1	1	1	0	1	0	0	0	2	#NULL!	#NULL!	#NULL!	2	#NULL!	#NULL!	#NULL!	2
15	2	2	2	2	2	1	3	1	1	2	1	6	1	2	1	2	2	1	0	#NULL!	#NULL!	#NULL!	#NULL!	#NULL!	1	1	1	0	0	1	1	1	1	0	0	0	0	0	0	0	2	#NULL!	#NULL!	#NULL!	2	#NULL!	#NULL!	#NULL!	1
16	2	2	2	4	1	1	2	1	1	1	2	8	1	1	2	1	2	1	0	#NULL!	#NULL!	#NULL!	#NULL!	#NULL!	0	0	0	1	1	0	0	0	1	1	1	1	1	1	0	0	2	#NULL!	#NULL!	#NULL!	2	#NULL!	#NULL!	#NULL!	2
16	1	2	2	4	1	1	3	1	2	1	#NULL!	6	2	2	2	2	2	2	0	#NULL!	#NULL!	#NULL!	#NULL!	#NULL!	0	0	0	0	0	0	0	0	0	0	0	0	0	0	0	0	2	#NULL!	#NULL!	#NULL!	2	#NULL!	#NULL!	#NULL!	2
18	1	2	2	4	1	1	2	1	1	1	4	4	2	1	2	1	2	2	0	#NULL!	#NULL!	#NULL!	#NULL!	#NULL!	0	0	0	0	0	0	1	0	1	1	1	0	1	0	0	0	1	1	1	2	2	#NULL!	#NULL!	#NULL!	2
16	2	1	2	2	1	1	3	1	1	4	1	5	1	1	1	1	1	2	1	1	1	2	2	2	1	1	1	0	0	1	0	0	1	1	0	0	1	0	0	0	2	#NULL!	#NULL!	#NULL!	1	1	3	#NULL!	2
19	1	2	2	4	1	1	1	1	1	2	1	7	2	1	2	2	2	2	0	#NULL!	#NULL!	#NULL!	#NULL!	#NULL!	1	0	0	1	1	1	1	0	1	1	1	1	0	0	0	0	2	#NULL!	#NULL!	#NULL!	2	#NULL!	#NULL!	#NULL!	2
18	2	1	2	4	1	1	3	1	3	#NULL!	2	5	1	2	2	1	1	2	0	#NULL!	#NULL!	#NULL!	#NULL!	#NULL!	0	0	0	0	0	0	0	0	0	0	0	0	0	0	0	0	2	#NULL!	#NULL!	#NULL!	2	#NULL!	#NULL!	#NULL!	1
17	2	2	2	3	2	1	3	1	1	2	1	3	2	1	1	2	1	2	0	#NULL!	#NULL!	#NULL!	#NULL!	#NULL!	1	1	1	1	1	1	1	1	1	1	1	1	1	0	1	0	2	#NULL!	#NULL!	#NULL!	2	#NULL!	#NULL!	#NULL!	2
16	2	1	2	4	1	1	2	1	1	2	2	6	2	1	2	1	2	2	0	#NULL!	#NULL!	#NULL!	#NULL!	#NULL!	1	1	1	1	1	0	0	0	1	1	1	0	1	0	0	1	1	2	#NULL!	#NULL!	2	#NULL!	#NULL!	#NULL!	2
17	2	2	2	1	1	2	3	1	1	1	3	4	2	2	1	1	2	1	1	1	2	1	2	1	0	1	1	1	0	1	1	1	1	1	1	0	1	1	0	0	2	#NULL!	#NULL!	#NULL!	2	#NULL!	#NULL!	#NULL!	2
18	2	2	2	4	1	1	3	1	1	3	1	3	2	1	2	2	2	2	0	#NULL!	#NULL!	#NULL!	#NULL!	#NULL!	1	0	0	1	1	1	1	0	0	0	1	0	0	0	0	0	2	#NULL!	#NULL!	#NULL!	2	#NULL!	#NULL!	#NULL!	2
19	1	1	2	1	1	1	2	1	1	2	3	4	1	2	2	1	2	2	0	#NULL!	#NULL!	#NULL!	#NULL!	#NULL!	0	0	0	0	0	0	0	0	0	0	0	0	0	0	0	0	2	#NULL!	#NULL!	#NULL!	2	#NULL!	#NULL!	#NULL!	2
16	1	2	2	1	1	1	3	1	2	1	#NULL!	6	2	1	2	1	1	2	0	#NULL!	#NULL!	#NULL!	#NULL!	#NULL!	0	0	0	0	0	1	1	1	1	1	1	0	1	0	0	0	2	#NULL!	#NULL!	#NULL!	2	#NULL!	#NULL!	#NULL!	2
17	2	2	2	1	1	2	3	3	1	2	2	4	2	2	2	2	2	2	0	#NULL!	#NULL!	#NULL!	#NULL!	#NULL!	1	1	1	1	1	1	1	0	0	0	0	0	0	1	0	0	2	#NULL!	#NULL!	#NULL!	2	#NULL!	#NULL!	#NULL!	2
15	2	1	2	2	2	1	2	1	1	1	2	4	1	1	2	1	2	2	0	#NULL!	#NULL!	#NULL!	#NULL!	#NULL!	0	0	0	0	0	0	0	0	0	0	0	0	0	0	0	0	2	#NULL!	#NULL!	#NULL!	2	#NULL!	#NULL!	#NULL!	1
17	2	2	2	1	1	1	2	1	1	1	3	3	1	1	2	2	1	1	0	#NULL!	#NULL!	#NULL!	#NULL!	#NULL!	1	1	1	1	1	1	0	1	1	1	0	0	1	0	0	0	2	#NULL!	#NULL!	#NULL!	2	#NULL!	#NULL!	#NULL!	1
19	1	2	2	4	1	1	2	1	1	2	2	4	2	1	2	2	2	2	0	#NULL!	#NULL!	#NULL!	#NULL!	#NULL!	1	1	1	0	0	1	1	1	0	0	1	0	0	0	0	0	2	#NULL!	#NULL!	#NULL!	2	#NULL!	#NULL!	#NULL!	2
18	2	2	2	1	1	2	1	1	1	1	2	7	2	2	2	1	1	2	1	2	1	1	2	1	0	0	0	1	1	1	0	0	1	1	1	1	1	1	0	0	2	#NULL!	#NULL!	#NULL!	2	#NULL!	#NULL!	#NULL!	1
17	1	2	2	1	3	1	2	1	1	4	3	5	1	1	1	1	2	1	0	#NULL!	#NULL!	#NULL!	#NULL!	#NULL!	1	0	0	0	0	0	0	0	0	0	0	0	0	0	0	0	2	#NULL!	#NULL!	#NULL!	2	#NULL!	#NULL!	#NULL!	2
16	1	2	2	4	2	1	2	3	1	1	1	8	2	1	2	1	1	2	0	#NULL!	#NULL!	#NULL!	#NULL!	#NULL!	1	1	1	0	0	1	0	0	1	1	0	1	1	1	0	0	2	#NULL!	#NULL!	#NULL!	2	#NULL!	#NULL!	#NULL!	2
15	1	2	2	1	1	1	2	3	1	3	4	6	1	2	1	2	2	2	0	#NULL!	#NULL!	#NULL!	#NULL!	#NULL!	0	1	1	1	1	0	0	0	1	1	1	1	0	0	0	0	2	#NULL!	#NULL!	#NULL!	2	#NULL!	#NULL!	#NULL!	1
19	2	2	2	3	1	1	3	3	1	1	3	3	2	2	2	1	1	2	1	2	2	2	1	1	0	0	0	0	0	1	0	1	1	1	1	0	0	1	1	0	1	2	#NULL!	#NULL!	2	#NULL!	#NULL!	#NULL!	1
18	2	1	2	1	1	1	2	1	1	1	4	6	1	1	2	1	2	1	0	#NULL!	#NULL!	#NULL!	#NULL!	#NULL!	1	1	1	1	0	0	1	0	0	0	0	0	0	0	0	0	2	#NULL!	#NULL!	#NULL!	1	1	3	#NULL!	1
17	2	2	2	1	1	1	3	3	1	3	2	3	2	1	2	2	2	2	1	1	1	2	2	2	1	1	1	1	1	1	1	1	0	0	0	0	0	0	0	0	2	#NULL!	#NULL!	#NULL!	2	#NULL!	#NULL!	#NULL!	2
19	1	2	2	1	3	1	3	3	3	#NULL!	2	7	2	2	2	2	2	2	0	#NULL!	#NULL!	#NULL!	#NULL!	#NULL!	0	0	0	1	1	1	0	0	1	1	1	0	1	0	0	0	2	#NULL!	#NULL!	#NULL!	2	#NULL!	#NULL!	#NULL!	1
16	1	2	2	2	1	1	2	3	1	3	3	5	1	2	1	2	2	1	0	#NULL!	#NULL!	#NULL!	#NULL!	#NULL!	0	0	0	0	0	1	1	0	1	1	1	1	1	0	0	0	2	#NULL!	#NULL!	#NULL!	2	#NULL!	#NULL!	#NULL!	1
18	2	1	2	1	1	1	3	1	1	2	2	6	2	1	2	1	2	1	1	1	2	1	2	1	1	1	1	1	0	0	1	0	1	1	1	0	1	0	1	0	2	#NULL!	#NULL!	#NULL!	1	2	3	#NULL!	1
19	1	2	2	1	2	1	3	3	1	1	2	4	2	2	2	2	2	2	0	#NULL!	#NULL!	#NULL!	#NULL!	#NULL!	0	0	0	0	0	0	0	0	0	0	0	0	0	0	0	0	1	1	2	4	2	#NULL!	#NULL!	#NULL!	2
17	2	2	2	4	1	1	2	1	1	2	3	6	2	1	2	1	2	2	0	#NULL!	#NULL!	#NULL!	#NULL!	#NULL!	1	1	1	0	0	1	1	0	1	1	0	0	1	0	1	0	2	#NULL!	#NULL!	#NULL!	2	#NULL!	#NULL!	#NULL!	2
18	2	1	2	1	1	1	3	1	1	1	1	4	1	1	1	1	1	2	0	#NULL!	#NULL!	#NULL!	#NULL!	#NULL!	0	0	0	0	0	0	0	0	0	0	0	0	0	0	0	0	2	#NULL!	#NULL!	#NULL!	2	#NULL!	#NULL!	#NULL!	1
16	2	2	2	4	1	1	2	1	1	2	1	7	1	1	2	2	2	2	0	#NULL!	#NULL!	#NULL!	#NULL!	#NULL!	0	1	1	1	1	1	1	1	1	0	0	0	0	0	0	0	2	#NULL!	#NULL!	#NULL!	2	#NULL!	#NULL!	#NULL!	2
16	2	2	2	3	1	1	2	1	1	1	1	6	1	2	2	2	1	2	0	#NULL!	#NULL!	#NULL!	#NULL!	#NULL!	0	1	1	0	0	0	0	0	1	1	1	1	1	1	0	0	2	#NULL!	#NULL!	#NULL!	2	#NULL!	#NULL!	#NULL!	2
15	2	2	2	1	1	1	1	1	1	4	1	4	2	1	1	2	1	2	0	#NULL!	#NULL!	#NULL!	#NULL!	#NULL!	0	0	0	0	0	0	0	0	0	0	0	0	0	0	0	0	2	#NULL!	#NULL!	#NULL!	2	#NULL!	#NULL!	#NULL!	2
17	1	1	2	3	2	1	3	1	1	1	1	7	2	1	2	1	2	2	0	#NULL!	#NULL!	#NULL!	#NULL!	#NULL!	0	0	0	0	0	0	0	0	0	0	0	0	0	0	0	0	1	1	#NULL!	2	2	#NULL!	#NULL!	#NULL!	1
19	1	2	2	1	1	1	2	1	1	3	1	5	2	2	1	1	2	1	0	#NULL!	#NULL!	#NULL!	#NULL!	#NULL!	0	0	0	1	0	1	0	0	1	1	1	1	0	0	0	0	2	#NULL!	#NULL!	#NULL!	2	#NULL!	#NULL!	#NULL!	2
17	2	2	2	4	1	1	2	1	1	2	1	3	2	1	2	2	2	2	0	#NULL!	#NULL!	#NULL!	#NULL!	#NULL!	0	0	0	0	0	0	0	0	0	0	0	0	0	0	0	0	1	2	#NULL!	#NULL!	2	#NULL!	#NULL!	#NULL!	2
19	2	1	2	2	1	2	2	1	1	1	1	4	2	2	2	1	2	2	1	1	2	1	2	1	1	1	1	1	1	1	1	0	1	0	0	0	0	0	0	0	2	#NULL!	#NULL!	#NULL!	2	#NULL!	#NULL!	#NULL!	2
19	2	2	2	3	1	1	2	1	2	1	#NULL!	5	2	1	2	1	1	2	0	#NULL!	#NULL!	#NULL!	#NULL!	#NULL!	1	0	0	0	1	0	0	0	1	1	1	1	1	1	0	0	2	#NULL!	#NULL!	#NULL!	2	#NULL!	#NULL!	#NULL!	2
15	1	1	2	4	1	1	2	1	1	1	1	4	1	2	2	2	2	2	1	1	1	2	2	2	1	1	1	1	1	1	0	1	1	1	0	0	0	0	0	0	2	#NULL!	#NULL!	#NULL!	2	#NULL!	#NULL!	#NULL!	2
18	2	2	2	4	1	1	2	3	1	2	2	3	1	1	2	1	2	2	0	#NULL!	#NULL!	#NULL!	#NULL!	#NULL!	0	0	0	0	0	0	0	0	0	0	0	0	0	0	0	0	2	#NULL!	#NULL!	#NULL!	1	1	4	#NULL!	1
19	1	1	2	4	1	1	2	3	1	1	1	6	2	1	2	2	1	1	0	#NULL!	#NULL!	#NULL!	#NULL!	#NULL!	1	1	1	1	1	1	0	0	0	0	0	0	0	0	0	0	1	1	2	4	2	#NULL!	#NULL!	#NULL!	2
18	1	2	2	3	1	1	3	1	1	1	2	2	1	1	2	2	2	2	0	#NULL!	#NULL!	#NULL!	#NULL!	#NULL!	0	0	0	0	0	0	0	0	0	0	0	0	0	0	0	0	2	2	2	#NULL!	2	#NULL!	#NULL!	#NULL!	2
17	1	2	2	4	1	1	3	1	1	2	3	5	2	2	2	1	1	2	0	#NULL!	#NULL!	#NULL!	#NULL!	#NULL!	0	1	1	1	1	1	0	0	0	0	0	0	0	0	0	0	2	#NULL!	#NULL!	#NULL!	2	#NULL!	#NULL!	#NULL!	2
17	1	2	2	1	1	1	3	1	1	1	1	5	2	1	1	1	2	1	0	#NULL!	#NULL!	#NULL!	#NULL!	#NULL!	0	0	0	0	0	0	0	0	0	0	0	0	0	0	0	0	1	2	#NULL!	#NULL!	2	#NULL!	#NULL!	#NULL!	1
19	2	1	2	4	1	1	3	1	1	1	1	4	1	1	2	1	1	2	0	#NULL!	#NULL!	#NULL!	#NULL!	#NULL!	0	0	0	0	0	0	0	0	0	0	0	0	0	0	0	0	2	#NULL!	#NULL!	#NULL!	2	#NULL!	#NULL!	#NULL!	2
19	2	2	2	1	1	1	2	1	1	2	2	4	2	2	1	2	2	2	0	#NULL!	#NULL!	#NULL!	#NULL!	#NULL!	1	1	1	1	1	0	1	0	0	0	0	0	0	0	0	0	2	#NULL!	#NULL!	#NULL!	2	#NULL!	#NULL!	#NULL!	2
16	2	2	2	4	1	1	3	3	1	1	2	6	2	2	2	1	1	2	0	#NULL!	#NULL!	#NULL!	#NULL!	#NULL!	0	0	0	0	0	1	1	1	0	1	1	0	1	0	1	0	2	#NULL!	#NULL!	#NULL!	2	#NULL!	#NULL!	#NULL!	2
15	1	1	1	1	1	2	2	1	1	2	1	2	1	1	2	1	2	1	0	#NULL!	#NULL!	#NULL!	#NULL!	#NULL!	0	1	1	0	0	0	0	0	1	1	1	1	1	0	0	0	1	1	2	4	2	#NULL!	#NULL!	#NULL!	2
18	1	2	2	4	1	1	2	1	1	1	1	3	2	1	2	2	2	2	0	#NULL!	#NULL!	#NULL!	#NULL!	#NULL!	0	0	0	0	0	0	0	0	0	0	0	0	0	0	0	0	2	#NULL!	#NULL!	#NULL!	2	#NULL!	#NULL!	#NULL!	2
15	2	2	2	3	1	1	3	1	1	1	2	7	2	2	2	2	2	2	0	#NULL!	#NULL!	#NULL!	#NULL!	#NULL!	0	0	0	1	1	0	1	0	1	1	1	0	1	0	0	0	2	#NULL!	#NULL!	#NULL!	2	#NULL!	#NULL!	#NULL!	2
16	1	1	1	4	1	1	2	1	2	1	#NULL!	4	1	2	1	2	2	1	1	1	1	1	2	2	1	1	1	1	0	1	0	0	1	0	0	0	0	0	0	0	2	#NULL!	#NULL!	#NULL!	2	#NULL!	#NULL!	#NULL!	2
15	2	2	2	1	1	1	3	1	1	2	1	6	2	1	2	1	2	1	0	#NULL!	#NULL!	#NULL!	#NULL!	#NULL!	0	0	0	1	1	1	1	0	1	1	1	1	1	1	0	0	2	#NULL!	#NULL!	#NULL!	2	#NULL!	#NULL!	#NULL!	1
17	2	2	2	1	1	1	1	1	1	1	2	8	2	2	2	2	2	2	1	2	1	1	1	1	1	0	0	1	1	0	0	0	1	1	0	1	0	0	0	0	2	#NULL!	#NULL!	#NULL!	2	#NULL!	#NULL!	#NULL!	2
16	2	2	2	1	1	1	3	1	2	1	#NULL!	6	2	1	2	1	2	2	0	#NULL!	#NULL!	#NULL!	#NULL!	#NULL!	0	0	0	0	0	0	0	0	0	0	0	0	0	0	0	0	1	1	1	2	2	#NULL!	#NULL!	#NULL!	2
19	2	2	2	4	1	1	2	1	1	4	4	4	1	1	1	2	1	2	1	1	1	2	2	2	1	0	0	0	0	0	0	0	1	1	0	0	1	0	0	0	2	#NULL!	#NULL!	#NULL!	2	#NULL!	#NULL!	#NULL!	1
17	2	2	1	1	1	1	2	1	1	4	1	5	2	1	2	2	2	2	0	#NULL!	#NULL!	#NULL!	#NULL!	#NULL!	1	0	0	1	1	1	1	1	1	1	1	1	0	0	0	0	1	1	1	3	1	1	2	#NULL!	1
16	1	1	2	1	1	1	3	1	1	2	1	7	1	2	2	1	1	2	1	1	2	1	1	1	1	1	1	0	0	1	1	0	1	1	0	0	0	1	0	0	2	#NULL!	#NULL!	#NULL!	1	1	2	#NULL!	1
15	1	1	2	4	1	1	3	1	3	#NULL!	2	5	1	1	1	1	1	2	0	#NULL!	#NULL!	#NULL!	#NULL!	#NULL!	1	1	1	1	1	0	0	0	1	1	1	1	1	0	1	0	2	#NULL!	#NULL!	#NULL!	2	#NULL!	#NULL!	#NULL!	2
15	2	1	2	1	1	2	2	1	1	2	1	3	1	1	2	1	2	2	0	#NULL!	#NULL!	#NULL!	#NULL!	#NULL!	0	0	0	0	0	0	0	0	0	0	0	0	0	0	0	0	1	2	#NULL!	#NULL!	2	#NULL!	#NULL!	#NULL!	2
19	2	2	2	4	1	1	3	1	1	2	2	6	2	2	1	1	2	1	1	1	2	1	2	1	0	1	1	1	0	1	1	0	1	1	1	0	1	1	0	0	2	#NULL!	#NULL!	#NULL!	2	#NULL!	#NULL!	#NULL!	2
18	2	2	2	1	1	1	2	1	1	1	3	4	2	1	2	2	2	2	0	#NULL!	#NULL!	#NULL!	#NULL!	#NULL!	1	0	0	1	1	0	0	0	0	0	1	0	0	0	0	0	1	1	2	4	2	#NULL!	#NULL!	#NULL!	1
16	1	1	2	1	2	1	3	1	1	3	1	3	2	2	2	2	2	2	1	1	1	1	2	2	0	1	1	1	0	1	0	1	1	1	1	0	0	0	0	0	2	#NULL!	#NULL!	#NULL!	2	#NULL!	#NULL!	#NULL!	1
19	2	2	2	4	1	1	3	1	1	4	3	4	1	1	2	1	1	2	0	#NULL!	#NULL!	#NULL!	#NULL!	#NULL!	0	0	0	0	0	0	0	0	0	0	0	0	0	0	0	0	2	#NULL!	#NULL!	#NULL!	2	#NULL!	#NULL!	#NULL!	2
19	1	2	2	1	3	1	2	3	2	1	#NULL!	6	2	2	2	2	2	2	0	#NULL!	#NULL!	#NULL!	#NULL!	#NULL!	0	0	0	0	0	0	0	0	0	0	0	0	0	0	0	0	2	#NULL!	#NULL!	#NULL!	2	#NULL!	#NULL!	#NULL!	1
19	1	1	2	1	2	1	2	1	1	2	2	4	1	1	2	1	2	2	1	1	1	1	2	2	0	1	1	0	0	0	0	0	1	1	1	1	0	0	0	0	2	#NULL!	#NULL!	#NULL!	2	#NULL!	#NULL!	#NULL!	2
16	1	1	2	3	1	1	3	1	1	1	2	4	2	1	2	1	1	1	0	#NULL!	#NULL!	#NULL!	#NULL!	#NULL!	0	0	0	0	0	0	0	0	0	0	0	0	0	0	0	0	2	#NULL!	#NULL!	#NULL!	2	#NULL!	#NULL!	#NULL!	2
17	2	2	2	1	3	1	3	1	1	1	3	3	2	1	2	2	2	2	0	#NULL!	#NULL!	#NULL!	#NULL!	#NULL!	0	0	0	0	0	0	0	0	0	0	0	0	0	0	0	0	1	1	2	4	2	#NULL!	#NULL!	#NULL!	2
16	2	2	2	1	2	1	2	1	1	2	2	4	1	2	2	1	1	2	1	2	1	1	2	1	0	0	0	1	0	1	0	1	1	1	1	1	1	1	0	0	2	#NULL!	#NULL!	#NULL!	2	#NULL!	#NULL!	#NULL!	2
19	2	2	2	4	1	1	3	1	1	1	2	7	2	1	1	1	2	1	0	#NULL!	#NULL!	#NULL!	#NULL!	#NULL!	0	0	0	0	0	0	0	0	0	0	0	0	0	0	0	0	2	#NULL!	#NULL!	#NULL!	2	#NULL!	#NULL!	#NULL!	2
18	1	2	2	3	1	1	3	1	1	1	3	5	2	1	2	1	1	2	1	1	1	2	2	2	1	1	1	0	0	1	1	1	1	1	0	1	1	1	0	0	2	#NULL!	#NULL!	#NULL!	2	#NULL!	#NULL!	#NULL!	2
15	1	2	2	4	1	1	2	1	1	1	1	8	2	2	1	2	2	2	0	#NULL!	#NULL!	#NULL!	#NULL!	#NULL!	0	1	1	1	1	0	0	0	0	0	0	0	0	0	0	0	2	#NULL!	#NULL!	#NULL!	2	#NULL!	#NULL!	#NULL!	2
17	2	2	2	4	1	1	2	1	1	3	4	6	2	2	2	1	1	2	0	#NULL!	#NULL!	#NULL!	#NULL!	#NULL!	0	0	0	0	0	0	0	0	0	0	0	0	0	0	0	0	1	2	#NULL!	#NULL!	2	#NULL!	#NULL!	#NULL!	2
18	1	1	2	1	1	1	2	1	1	1	3	3	2	1	2	2	2	1	1	1	1	1	#NULL!	#NULL!	0	1	1	1	0	0	1	0	0	0	0	0	0	0	0	0	2	#NULL!	#NULL!	#NULL!	2	#NULL!	#NULL!	#NULL!	2
19	2	2	2	4	1	2	3	3	1	1	4	6	2	1	2	2	2	2	1	1	1	2	2	2	1	1	1	1	1	0	0	0	0	0	0	0	0	0	0	0	1	1	2	4	2	#NULL!	#NULL!	#NULL!	2
15	2	2	2	3	1	1	2	3	1	3	2	7	2	2	2	2	2	2	0	#NULL!	#NULL!	#NULL!	#NULL!	#NULL!	0	0	0	0	0	0	0	0	0	0	0	0	0	0	0	0	2	#NULL!	#NULL!	#NULL!	2	#NULL!	#NULL!	#NULL!	2
17	2	2	2	1	1	1	3	1	3	#NULL!	2	7	2	2	1	2	2	1	0	#NULL!	#NULL!	#NULL!	#NULL!	#NULL!	0	0	0	0	0	0	0	0	0	0	0	0	0	0	0	0	2	#NULL!	#NULL!	#NULL!	2	#NULL!	#NULL!	#NULL!	2
16	2	1	2	2	1	1	2	3	1	3	3	5	2	1	2	1	2	1	1	1	2	2	2	1	0	1	1	1	0	1	1	1	0	1	1	0	1	0	1	0	2	#NULL!	#NULL!	#NULL!	1	2	#NULL!	#NULL!	2
15	2	2	2	4	1	1	3	1	1	2	2	6	2	2	2	2	2	2	0	#NULL!	#NULL!	#NULL!	#NULL!	#NULL!	0	1	1	1	1	0	0	0	1	1	1	1	1	0	0	0	1	1	2	4	2	#NULL!	#NULL!	#NULL!	2
19	1	2	2	4	1	1	3	1	1	1	2	4	2	1	2	1	2	2	0	#NULL!	#NULL!	#NULL!	#NULL!	#NULL!	0	0	0	0	0	0	0	0	0	0	0	0	0	0	0	0	2	#NULL!	#NULL!	#NULL!	2	#NULL!	#NULL!	#NULL!	2
19	1	1	2	1	1	1	3	1	1	2	3	6	1	1	1	2	1	2	1	1	2	2	2	2	0	0	0	1	0	1	1	0	1	1	1	0	1	0	0	0	2	#NULL!	#NULL!	#NULL!	2	#NULL!	#NULL!	#NULL!	2
17	2	2	2	4	1	1	3	1	1	1	1	6	2	1	2	2	2	2	0	#NULL!	#NULL!	#NULL!	#NULL!	#NULL!	0	1	1	1	1	0	0	0	1	0	0	0	0	0	0	0	2	#NULL!	#NULL!	#NULL!	2	#NULL!	#NULL!	#NULL!	2
18	2	1	2	4	1	1	3	1	1	1	1	7	1	2	2	2	1	2	1	1	1	1	2	2	0	1	1	1	1	1	1	1	1	1	1	1	1	1	0	0	2	#NULL!	#NULL!	#NULL!	2	#NULL!	#NULL!	#NULL!	2
16	2	2	2	4	1	2	3	1	1	1	1	7	1	1	1	2	1	2	1	1	2	2	2	2	1	1	0	1	1	1	1	0	1	1	0	1	0	0	0	0	2	#NULL!	#NULL!	#NULL!	2	#NULL!	#NULL!	#NULL!	2
16	1	1	2	3	1	1	3	3	1	3	1	5	1	1	1	1	1	2	0	#NULL!	#NULL!	#NULL!	#NULL!	#NULL!	0	0	0	0	0	0	0	0	0	0	0	0	0	0	0	0	1	1	#NULL!	2	1	1	1	4	1
19	2	2	2	4	1	1	3	1	1	2	1	6	1	1	2	2	2	2	0	#NULL!	#NULL!	#NULL!	#NULL!	#NULL!	0	0	0	0	0	0	0	0	0	0	0	0	0	0	0	0	2	#NULL!	#NULL!	#NULL!	2	#NULL!	#NULL!	#NULL!	2
18	1	2	2	4	1	1	2	3	1	1	1	4	2	2	1	1	2	1	1	1	1	2	2	2	0	1	0	1	1	1	1	1	1	1	1	1	0	0	0	0	1	2	#NULL!	#NULL!	2	#NULL!	#NULL!	#NULL!	1
17	1	1	2	4	1	1	2	1	2	1	#NULL!	5	1	1	2	2	2	2	1	1	2	2	2	1	1	0	1	1	0	1	0	0	1	1	0	0	0	1	0	0	2	#NULL!	#NULL!	#NULL!	2	#NULL!	#NULL!	#NULL!	2
15	1	2	2	1	1	2	3	1	1	1	1	4	1	2	2	2	2	2	1	1	1	2	2	2	1	1	0	1	1	0	0	0	1	1	1	1	1	0	1	0	2	#NULL!	#NULL!	#NULL!	2	#NULL!	#NULL!	#NULL!	1
15	1	1	2	4	1	1	2	1	1	2	2	8	1	1	2	1	1	2	0	#NULL!	#NULL!	#NULL!	#NULL!	#NULL!	0	0	0	0	0	0	0	0	0	0	0	0	0	0	0	0	2	#NULL!	#NULL!	#NULL!	2	#NULL!	#NULL!	#NULL!	2
17	2	2	2	1	1	1	3	1	1	1	1	6	1	2	2	2	2	2	0	#NULL!	#NULL!	#NULL!	#NULL!	#NULL!	0	0	0	0	0	0	0	0	0	0	0	0	0	0	0	0	2	#NULL!	#NULL!	#NULL!	2	#NULL!	#NULL!	#NULL!	2
17	2	1	2	4	1	1	2	1	1	1	2	2	1	1	2	1	2	2	0	#NULL!	#NULL!	#NULL!	#NULL!	#NULL!	1	0	1	1	0	1	0	1	0	0	1	0	0	0	0	0	1	1	2	4	2	#NULL!	#NULL!	#NULL!	1
17	2	2	2	1	1	1	2	1	1	2	3	5	1	1	2	2	1	1	1	1	2	2	2	2	0	1	0	0	1	0	1	0	1	1	1	0	0	0	0	0	2	#NULL!	#NULL!	#NULL!	2	#NULL!	#NULL!	#NULL!	1
18	1	2	2	1	1	1	2	1	1	1	1	6	2	1	2	2	2	2	0	#NULL!	#NULL!	#NULL!	#NULL!	#NULL!	0	1	1	1	0	1	1	1	1	1	1	0	1	0	0	0	2	#NULL!	#NULL!	#NULL!	2	#NULL!	#NULL!	#NULL!	2
15	1	2	2	4	1	1	2	1	1	1	1	7	1	2	2	1	1	2	1	1	1	2	1	2	1	1	1	0	1	0	0	0	0	0	0	0	0	1	0	0	2	#NULL!	#NULL!	#NULL!	2	#NULL!	#NULL!	#NULL!	2
19	2	1	2	2	1	1	3	3	1	2	2	4	1	1	1	1	2	1	1	1	1	2	2	2	0	1	1	1	1	1	1	0	1	1	1	1	0	0	0	0	2	#NULL!	#NULL!	#NULL!	2	#NULL!	#NULL!	#NULL!	2
18	1	2	2	4	2	1	2	1	1	1	2	6	2	1	2	1	1	2	1	2	2	2	2	1	1	0	1	1	0	0	1	0	1	1	0	0	1	0	0	0	2	#NULL!	#NULL!	#NULL!	2	#NULL!	#NULL!	#NULL!	1
16	2	2	2	4	1	2	3	1	1	2	1	2	2	2	1	2	2	2	0	#NULL!	#NULL!	#NULL!	#NULL!	#NULL!	0	0	0	0	0	0	0	0	0	0	0	0	0	0	0	0	2	#NULL!	#NULL!	#NULL!	2	#NULL!	#NULL!	#NULL!	2
16	2	1	2	1	1	1	2	1	1	1	1	6	2	2	2	1	1	2	1	1	1	2	2	2	0	1	1	1	0	0	0	0	0	0	0	0	0	0	0	0	1	1	2	4	1	2	3	#NULL!	1
18	2	2	2	2	1	1	2	1	1	1	2	7	2	1	2	2	2	1	1	1	2	2	2	1	1	0	1	1	1	0	0	0	0	0	0	0	0	0	0	0	2	#NULL!	#NULL!	#NULL!	2	#NULL!	#NULL!	#NULL!	1
17	2	2	2	4	1	1	3	1	2	1	#NULL!	4	1	1	2	2	2	2	0	#NULL!	#NULL!	#NULL!	#NULL!	#NULL!	0	0	0	0	0	0	0	0	0	0	0	0	0	0	0	0	1	2	#NULL!	#NULL!	2	#NULL!	#NULL!	#NULL!	2
18	2	1	2	4	1	1	2	1	1	2	1	6	1	2	2	2	2	2	1	1	1	1	2	2	0	1	1	1	0	0	0	0	0	0	0	0	0	0	0	0	2	#NULL!	#NULL!	#NULL!	2	#NULL!	#NULL!	#NULL!	2
16	1	2	2	1	1	1	2	1	1	1	2	8	2	2	1	2	2	1	1	1	1	2	2	2	0	1	1	1	0	0	0	0	0	0	0	0	0	0	0	0	2	#NULL!	#NULL!	#NULL!	2	#NULL!	#NULL!	#NULL!	2
15	1	2	2	4	1	1	3	1	2	1	#NULL!	6	2	1	2	1	2	1	1	1	1	2	2	2	0	1	1	1	0	0	0	0	0	0	0	0	0	0	0	0	2	#NULL!	#NULL!	#NULL!	2	#NULL!	#NULL!	#NULL!	2
16	2	2	2	1	1	1	3	1	1	1	4	6	2	2	2	2	2	2	1	1	1	2	2	2	0	1	1	1	0	0	0	0	0	0	0	0	0	0	0	0	2	#NULL!	#NULL!	#NULL!	1	1	2	#NULL!	2
16	2	1	2	1	1	1	2	1	1	4	1	5	1	1	2	1	2	2	1	1	1	1	2	2	0	1	1	1	0	0	0	0	0	0	0	0	0	0	0	0	2	#NULL!	#NULL!	#NULL!	2	#NULL!	#NULL!	#NULL!	2
19	2	2	2	3	1	1	2	1	1	2	1	7	2	1	1	2	1	2	1	1	1	2	2	2	0	1	1	1	0	0	0	0	0	0	0	0	0	0	0	0	2	#NULL!	#NULL!	#NULL!	2	#NULL!	#NULL!	#NULL!	2
18	1	1	2	2	4	1	3	3	3	#NULL!	2	5	1	1	2	2	2	2	1	1	1	1	2	2	0	1	1	1	0	0	0	0	0	0	0	0	0	0	0	0	2	#NULL!	#NULL!	#NULL!	2	#NULL!	#NULL!	#NULL!	2
15	2	1	2	2	2	2	3	1	1	2	1	3	2	2	2	2	1	2	1	1	1	1	#NULL!	#NULL!	1	0	1	1	1	1	0	1	1	1	1	1	1	0	0	0	2	#NULL!	#NULL!	#NULL!	2	#NULL!	#NULL!	#NULL!	2
16	1	1	2	2	2	1	3	1	1	2	2	6	1	1	1	2	1	2	1	1	1	1	#NULL!	#NULL!	1	1	1	1	1	1	1	1	1	1	0	0	1	0	1	0	2	#NULL!	#NULL!	#NULL!	2	#NULL!	#NULL!	#NULL!	2
19	1	2	2	4	1	1	3	3	1	1	3	4	2	1	2	2	2	2	1	1	2	1	2	1	0	0	1	1	1	1	0	0	1	1	1	0	1	0	0	0	2	#NULL!	#NULL!	#NULL!	2	#NULL!	#NULL!	#NULL!	1
18	1	2	2	1	1	1	2	1	1	4	1	6	2	2	1	1	2	1	0	#NULL!	#NULL!	#NULL!	#NULL!	#NULL!	1	1	0	1	1	0	0	0	1	0	0	0	0	0	0	0	2	#NULL!	#NULL!	#NULL!	2	#NULL!	#NULL!	#NULL!	2
15	2	1	2	4	1	1	3	1	1	2	3	4	1	1	2	2	2	2	1	1	1	1	2	2	0	0	1	1	0	0	0	0	1	1	1	1	1	1	0	0	2	#NULL!	#NULL!	#NULL!	2	#NULL!	#NULL!	#NULL!	2
18	2	2	2	1	1	1	2	1	2	1	#NULL!	6	2	2	2	2	2	2	1	1	1	2	2	2	0	1	0	0	1	0	0	0	1	1	1	0	1	0	0	0	1	1	1	2	2	#NULL!	#NULL!	#NULL!	2
16	2	2	2	4	1	1	3	1	1	2	2	6	2	1	2	1	1	2	1	2	2	2	2	1	1	1	1	1	1	1	0	1	1	0	0	0	0	0	0	0	2	#NULL!	#NULL!	#NULL!	1	1	3	3	2
17	1	1	1	4	1	1	3	3	1	1	2	4	1	2	2	2	2	2	1	1	1	1	2	2	0	1	1	1	1	0	1	0	1	1	1	1	0	0	0	0	2	#NULL!	#NULL!	#NULL!	2	#NULL!	#NULL!	#NULL!	1
17	1	1	2	4	1	1	3	3	1	4	3	7	1	1	2	1	2	2	1	1	1	1	2	2	1	1	1	1	0	1	1	1	1	1	0	0	1	0	0	0	2	#NULL!	#NULL!	#NULL!	1	2	#NULL!	#NULL!	1
17	2	2	2	1	1	1	3	1	1	2	2	4	1	1	2	2	1	1	1	1	1	2	2	2	0	1	1	1	0	0	0	0	0	0	0	0	0	0	0	0	2	#NULL!	#NULL!	#NULL!	2	#NULL!	#NULL!	#NULL!	2
19	1	2	2	4	1	1	3	3	1	1	2	7	2	1	2	2	2	2	1	2	1	2	2	1	0	0	0	1	1	1	1	0	1	1	1	1	1	1	0	0	2	#NULL!	#NULL!	#NULL!	2	#NULL!	#NULL!	#NULL!	1
19	2	2	2	1	1	1	3	1	1	1	3	5	1	2	2	1	1	2	1	1	1	2	2	2	0	1	1	1	0	0	0	0	0	0	0	0	0	0	0	0	2	#NULL!	#NULL!	#NULL!	2	#NULL!	#NULL!	#NULL!	1
16	2	2	2	1	1	1	3	1	1	1	1	8	2	1	1	1	2	1	1	1	1	2	2	2	1	1	1	0	1	0	0	0	1	1	0	1	1	1	0	0	2	#NULL!	#NULL!	#NULL!	2	#NULL!	#NULL!	#NULL!	1
18	2	2	2	1	1	1	3	1	1	3	4	6	1	1	2	1	1	2	0	#NULL!	#NULL!	#NULL!	#NULL!	#NULL!	0	0	1	1	0	1	1	0	0	0	0	0	0	0	0	0	2	#NULL!	#NULL!	#NULL!	2	#NULL!	#NULL!	#NULL!	1
15	2	2	2	1	1	1	2	1	1	1	3	9	2	2	1	2	2	2	1	2	2	2	1	1	1	1	0	0	1	0	0	0	1	1	1	0	0	1	1	0	1	2	#NULL!	#NULL!	2	#NULL!	#NULL!	#NULL!	1
16	2	1	2	4	1	1	3	1	1	1	4	3	1	2	2	1	1	2	0	#NULL!	#NULL!	#NULL!	#NULL!	#NULL!	0	1	1	1	1	1	1	1	0	0	0	0	0	0	0	0	2	#NULL!	#NULL!	#NULL!	2	#NULL!	#NULL!	#NULL!	2
18	1	2	2	1	1	2	2	1	1	3	2	6	2	1	2	2	2	1	1	1	1	2	2	2	1	0	1	1	1	0	0	0	0	0	0	0	0	0	0	0	2	#NULL!	#NULL!	#NULL!	2	#NULL!	#NULL!	#NULL!	2
19	1	2	2	1	1	1	3	1	3	#NULL!	2	7	2	1	2	2	2	2	0	#NULL!	#NULL!	#NULL!	#NULL!	#NULL!	0	0	0	1	0	1	1	1	1	1	1	0	1	0	0	0	2	#NULL!	#NULL!	#NULL!	2	#NULL!	#NULL!	#NULL!	2
19	2	2	2	2	1	1	3	1	1	3	3	5	1	2	2	2	2	2	0	#NULL!	#NULL!	#NULL!	#NULL!	#NULL!	1	0	0	0	1	1	1	0	0	0	0	0	0	0	0	0	2	#NULL!	#NULL!	#NULL!	2	#NULL!	#NULL!	#NULL!	1
15	2	1	2	1	1	1	3	1	1	2	2	6	1	2	1	2	2	1	1	1	2	2	2	1	0	1	0	1	1	0	0	0	0	1	1	0	1	0	1	0	2	#NULL!	#NULL!	#NULL!	2	#NULL!	#NULL!	#NULL!	2
15	2	2	2	1	1	1	2	1	1	1	2	7	2	1	2	1	2	1	0	#NULL!	#NULL!	#NULL!	#NULL!	#NULL!	0	1	1	1	0	1	1	1	1	1	1	1	1	0	0	0	2	#NULL!	#NULL!	#NULL!	1	#NULL!	#NULL!	#NULL!	1
17	1	2	2	4	1	1	2	1	1	2	3	6	2	2	2	2	2	2	0	#NULL!	#NULL!	#NULL!	#NULL!	#NULL!	1	1	1	0	1	1	1	0	1	1	0	0	1	0	1	0	2	#NULL!	#NULL!	#NULL!	2	#NULL!	#NULL!	#NULL!	2
18	2	1	2	1	1	1	3	1	1	1	1	4	1	1	2	1	2	2	1	1	1	1	2	2	0	1	1	1	0	0	0	0	0	0	0	0	0	0	0	0	2	#NULL!	#NULL!	#NULL!	2	#NULL!	#NULL!	#NULL!	2
15	1	2	2	3	1	1	2	1	1	2	1	7	1	1	1	2	1	2	0	#NULL!	#NULL!	#NULL!	#NULL!	#NULL!	1	1	1	1	1	1	0	1	1	0	0	0	0	0	0	0	2	#NULL!	#NULL!	#NULL!	2	#NULL!	#NULL!	#NULL!	2
16	1	1	2	1	1	1	3	3	1	1	1	6	1	1	2	2	2	2	1	1	1	2	2	2	0	0	1	0	1	1	1	1	1	1	1	1	1	1	0	0	1	1	2	4	2	#NULL!	#NULL!	#NULL!	1
16	1	2	2	1	1	1	3	1	1	1	1	7	2	2	2	2	1	2	1	1	2	2	2	2	1	1	0	1	1	1	0	0	1	1	0	1	0	0	0	0	2	#NULL!	#NULL!	#NULL!	2	#NULL!	#NULL!	#NULL!	2
18	1	1	2	1	1	1	3	3	1	1	1	5	1	1	1	2	1	2	1	1	1	2	2	2	0	1	1	1	0	0	0	0	0	0	0	0	0	0	0	0	1	1	#NULL!	2	2	#NULL!	#NULL!	#NULL!	1
16	2	2	2	4	1	2	2	1	1	3	1	6	2	1	2	2	2	2	0	#NULL!	#NULL!	#NULL!	#NULL!	#NULL!	1	0	0	1	1	0	0	0	1	1	0	0	1	0	0	0	2	#NULL!	#NULL!	#NULL!	2	#NULL!	#NULL!	#NULL!	2
19	2	2	2	1	1	1	2	3	1	2	1	4	1	2	1	1	2	1	1	1	1	2	2	2	0	1	1	1	0	0	0	0	0	0	0	0	0	0	0	0	2	#NULL!	#NULL!	#NULL!	2	#NULL!	#NULL!	#NULL!	1
18	2	1	2	4	1	1	3	1	1	1	1	5	1	1	2	2	2	2	1	1	1	1	2	2	0	1	1	1	0	0	0	0	0	0	0	0	0	0	0	0	2	#NULL!	#NULL!	#NULL!	2	#NULL!	#NULL!	#NULL!	2
17	1	2	2	3	2	1	3	1	2	1	#NULL!	4	2	2	2	2	2	2	1	1	1	2	2	2	1	1	0	0	1	0	1	0	1	1	1	1	1	0	1	0	2	#NULL!	#NULL!	#NULL!	2	#NULL!	#NULL!	#NULL!	1
16	1	1	2	4	1	2	3	1	1	1	1	8	1	1	2	1	1	2	1	1	1	1	2	2	1	1	0	1	0	1	1	1	1	1	1	0	1	0	0	1	2	#NULL!	#NULL!	#NULL!	2	#NULL!	#NULL!	#NULL!	2
17	2	2	2	3	1	1	3	1	1	2	2	6	2	2	2	2	2	2	1	1	1	2	2	2	0	1	1	1	0	0	0	0	0	0	0	0	0	0	0	0	2	#NULL!	#NULL!	#NULL!	2	#NULL!	#NULL!	#NULL!	1
18	1	1	2	4	1	1	3	1	1	1	1	2	1	1	2	1	2	2	1	1	1	1	2	2	0	1	1	1	0	0	0	0	0	0	0	0	0	0	0	0	1	1	2	4	2	#NULL!	#NULL!	#NULL!	2
19	2	2	2	2	1	1	3	3	1	4	2	5	1	1	2	2	1	1	1	1	2	2	2	2	1	1	0	0	1	0	1	0	1	1	1	0	0	0	0	0	2	#NULL!	#NULL!	#NULL!	2	#NULL!	#NULL!	#NULL!	2
16	2	2	2	4	1	2	2	1	1	2	3	6	2	1	2	2	2	2	0	#NULL!	#NULL!	#NULL!	#NULL!	#NULL!	0	1	1	1	0	0	0	0	1	1	1	0	1	0	0	0	2	#NULL!	#NULL!	#NULL!	2	#NULL!	#NULL!	#NULL!	2
17	2	2	2	4	1	1	2	3	1	1	1	7	2	2	2	1	1	2	1	1	1	1	1	2	1	1	1	0	1	1	1	0	0	0	0	0	0	1	0	0	1	2	#NULL!	#NULL!	2	#NULL!	#NULL!	#NULL!	2
15	2	1	2	4	1	1	3	1	1	1	1	4	1	1	1	1	2	1	1	1	1	1	2	2	0	1	0	1	1	0	0	0	1	1	1	1	0	0	0	0	2	#NULL!	#NULL!	#NULL!	2	#NULL!	#NULL!	#NULL!	2
17	2	2	2	1	1	1	3	3	1	2	2	6	2	1	2	1	1	2	1	1	1	2	2	2	0	1	1	1	0	0	0	0	0	0	0	0	0	0	0	0	2	#NULL!	#NULL!	#NULL!	2	#NULL!	#NULL!	#NULL!	1
19	1	2	2	3	1	1	3	1	1	1	2	2	2	2	1	2	2	2	1	1	2	2	2	2	1	0	0	0	0	0	0	0	0	0	1	0	0	0	0	0	2	#NULL!	#NULL!	#NULL!	2	#NULL!	#NULL!	#NULL!	2
18	1	1	2	1	1	1	3	1	1	2	1	6	1	2	2	1	1	2	0	#NULL!	#NULL!	#NULL!	#NULL!	#NULL!	0	1	1	0	1	1	1	1	1	1	1	1	1	1	0	0	1	1	2	4	2	#NULL!	#NULL!	#NULL!	2
17	2	2	2	4	1	1	3	1	1	1	1	7	2	1	2	2	2	1	1	1	2	2	2	1	1	0	1	1	1	1	1	0	0	0	0	0	0	0	0	0	2	#NULL!	#NULL!	#NULL!	2	#NULL!	#NULL!	#NULL!	2
16	2	2	2	1	1	1	2	1	1	1	2	4	2	1	2	2	2	2	1	1	1	2	2	2	0	1	1	1	0	0	0	0	0	0	0	0	0	0	0	0	1	2	#NULL!	#NULL!	2	#NULL!	#NULL!	#NULL!	2
15	2	1	2	4	1	1	3	1	2	1	#NULL!	6	1	2	2	2	2	2	1	1	1	1	2	2	1	0	1	1	1	1	1	1	1	1	1	1	0	0	0	0	2	#NULL!	#NULL!	#NULL!	2	#NULL!	#NULL!	#NULL!	2
19	1	2	2	4	1	1	2	1	1	2	1	8	2	2	1	2	2	1	0	#NULL!	#NULL!	#NULL!	#NULL!	#NULL!	0	0	0	1	1	1	1	0	1	1	1	0	0	1	1	0	2	#NULL!	#NULL!	#NULL!	2	#NULL!	#NULL!	#NULL!	2
18	2	2	2	4	1	1	3	1	1	1	2	6	2	1	2	1	2	1	1	1	1	2	2	2	0	1	1	1	0	0	0	0	0	0	0	0	0	0	0	0	2	#NULL!	#NULL!	#NULL!	2	#NULL!	#NULL!	#NULL!	2
17	1	2	2	3	1	1	3	1	2	1	#NULL!	6	2	2	2	2	2	2	1	1	2	2	2	1	0	1	0	0	1	1	0	1	0	0	0	0	0	0	0	0	1	1	1	2	2	#NULL!	#NULL!	#NULL!	1
19	1	1	2	4	1	1	2	3	1	1	4	5	1	1	2	1	2	2	1	1	1	1	2	2	0	1	1	1	0	0	0	0	0	0	0	0	0	0	0	0	2	#NULL!	#NULL!	#NULL!	2	#NULL!	#NULL!	#NULL!	2
16	1	2	2	4	1	1	3	1	1	4	1	7	2	1	1	2	1	2	1	1	1	2	2	2	1	0	0	1	1	1	0	0	1	1	1	1	1	0	0	0	2	#NULL!	#NULL!	#NULL!	2	#NULL!	#NULL!	#NULL!	2
18	2	1	2	4	1	1	3	1	1	2	1	5	1	1	2	2	2	2	1	1	1	1	2	2	0	1	1	1	0	0	0	0	0	0	0	0	0	0	0	0	2	#NULL!	#NULL!	#NULL!	2	#NULL!	#NULL!	#NULL!	2
19	2	1	2	4	1	1	3	1	3	#NULL!	2	3	1	2	2	2	1	2	1	1	1	1	#NULL!	#NULL!	1	0	1	1	1	0	0	0	1	1	1	1	1	0	0	0	2	#NULL!	#NULL!	#NULL!	2	#NULL!	#NULL!	#NULL!	2
17	2	1	2	1	1	1	3	1	1	2	1	6	1	1	1	2	1	2	1	1	1	1	#NULL!	#NULL!	1	1	0	1	1	0	0	0	1	1	0	0	1	0	1	0	1	2	#NULL!	#NULL!	2	#NULL!	#NULL!	#NULL!	2
18	1	2	2	4	1	1	3	1	1	2	2	4	2	1	2	2	2	2	1	1	1	2	2	2	0	1	1	1	0	0	0	0	0	0	0	0	0	0	0	0	2	#NULL!	#NULL!	#NULL!	2	#NULL!	#NULL!	#NULL!	1
16	1	2	2	1	1	1	3	1	1	4	3	6	1	2	1	1	2	1	0	#NULL!	#NULL!	#NULL!	#NULL!	#NULL!	1	1	0	1	1	0	1	0	1	0	0	0	0	0	0	0	2	#NULL!	#NULL!	#NULL!	2	#NULL!	#NULL!	#NULL!	2
16	2	1	2	1	1	2	2	1	1	3	1	4	1	1	2	2	2	2	1	1	1	1	2	2	0	0	1	1	0	1	1	1	1	1	1	1	1	1	0	0	2	#NULL!	#NULL!	#NULL!	2	#NULL!	#NULL!	#NULL!	1
15	1	2	2	1	1	1	2	1	1	2	3	6	2	2	2	2	2	2	1	1	1	2	2	2	1	1	0	0	1	0	0	0	1	1	1	0	1	0	0	0	1	1	1	2	2	#NULL!	#NULL!	#NULL!	2
17	2	2	2	4	1	1	1	1	2	1	#NULL!	6	2	1	2	1	1	2	1	1	1	2	2	2	0	1	1	1	0	0	0	0	0	0	0	0	0	0	0	0	2	#NULL!	#NULL!	#NULL!	2	#NULL!	#NULL!	#NULL!	2
17	2	1	2	3	1	1	2	1	1	2	2	4	1	2	2	2	2	2	1	1	1	1	2	2	0	1	1	0	1	0	1	0	1	1	1	1	0	0	0	0	1	2	#NULL!	#NULL!	1	1	1	2	1
17	2	1	2	4	1	1	3	1	1	1	2	7	1	1	2	1	2	2	1	1	1	1	2	2	0	1	1	1	0	0	0	0	0	0	0	0	0	0	0	0	2	#NULL!	#NULL!	#NULL!	2	#NULL!	#NULL!	#NULL!	2
19	2	2	2	1	1	1	3	3	1	1	3	4	2	1	2	2	1	1	0	#NULL!	#NULL!	#NULL!	#NULL!	#NULL!	1	0	1	0	1	1	1	0	1	0	0	0	0	0	0	0	2	#NULL!	#NULL!	#NULL!	2	#NULL!	#NULL!	#NULL!	1
19	2	2	2	1	1	1	2	3	1	2	2	7	2	1	2	2	2	2	1	2	1	1	2	1	1	0	0	1	0	0	0	0	1	1	1	1	1	1	0	0	2	#NULL!	#NULL!	#NULL!	2	#NULL!	#NULL!	#NULL!	1
15	1	2	2	4	1	1	3	1	1	1	2	5	2	2	2	1	1	2	0	#NULL!	#NULL!	#NULL!	#NULL!	#NULL!	1	1	0	0	0	1	1	1	1	1	0	0	0	0	0	0	2	#NULL!	#NULL!	#NULL!	2	#NULL!	#NULL!	#NULL!	1
18	1	2	2	4	1	1	2	3	1	1	3	8	2	1	1	1	2	1	1	1	1	2	2	2	0	1	1	1	0	0	0	0	0	0	0	0	0	0	0	0	2	#NULL!	#NULL!	#NULL!	2	#NULL!	#NULL!	#NULL!	2
19	2	2	2	1	1	1	2	3	1	1	1	6	2	1	2	1	1	2	0	#NULL!	#NULL!	#NULL!	#NULL!	#NULL!	0	0	1	1	0	1	1	1	0	0	0	0	0	0	0	0	2	#NULL!	#NULL!	#NULL!	2	#NULL!	#NULL!	#NULL!	1
18	2	2	2	4	1	1	3	3	1	3	4	9	2	2	1	2	2	2	1	1	1	2	2	2	0	1	1	1	0	0	0	0	0	0	0	0	0	0	0	0	1	2	#NULL!	#NULL!	2	#NULL!	#NULL!	#NULL!	2
17	2	1	2	4	1	2	3	1	1	1	3	3	1	2	2	1	1	2	0	#NULL!	#NULL!	#NULL!	#NULL!	#NULL!	0	1	1	1	1	0	0	0	0	0	0	0	0	0	0	0	2	#NULL!	#NULL!	#NULL!	2	#NULL!	#NULL!	#NULL!	2
17	1	2	2	1	1	1	2	3	1	1	4	6	1	1	2	2	2	1	1	1	1	2	2	2	1	0	1	1	1	1	1	1	0	0	0	0	0	0	0	0	1	1	2	4	1	1	2	2	1
19	2	2	2	4	1	1	3	1	1	3	2	7	1	1	2	2	2	2	0	#NULL!	#NULL!	#NULL!	#NULL!	#NULL!	0	0	0	1	0	1	1	0	1	1	1	0	1	0	0	0	2	#NULL!	#NULL!	#NULL!	2	#NULL!	#NULL!	#NULL!	1
19	1	2	2	1	1	1	3	1	3	#NULL!	2	5	2	2	2	2	2	2	0	#NULL!	#NULL!	#NULL!	#NULL!	#NULL!	0	0	0	0	1	0	0	0	0	0	0	0	0	0	0	0	2	#NULL!	#NULL!	#NULL!	2	#NULL!	#NULL!	#NULL!	1
16	1	1	2	1	1	1	3	3	1	3	3	6	1	2	1	2	2	1	1	1	1	1	2	2	0	1	1	1	0	0	0	0	0	0	0	0	0	0	0	0	2	#NULL!	#NULL!	#NULL!	2	#NULL!	#NULL!	#NULL!	1
15	1	2	2	1	1	1	3	3	1	2	2	7	2	1	2	1	2	1	0	#NULL!	#NULL!	#NULL!	#NULL!	#NULL!	0	1	1	1	0	1	1	1	1	1	1	1	1	0	0	0	2	#NULL!	#NULL!	#NULL!	2	#NULL!	#NULL!	#NULL!	1
18	1	2	2	4	1	1	2	1	1	1	2	6	2	2	2	2	2	2	0	#NULL!	#NULL!	#NULL!	#NULL!	#NULL!	1	1	1	0	1	1	0	0	1	1	0	0	1	0	1	0	2	#NULL!	#NULL!	#NULL!	2	#NULL!	#NULL!	#NULL!	2
15	2	1	2	3	1	1	3	3	1	2	3	4	1	1	2	1	2	2	1	1	1	1	2	2	0	1	1	1	0	0	0	0	0	0	0	0	0	0	0	0	2	#NULL!	#NULL!	#NULL!	2	#NULL!	#NULL!	#NULL!	1
16	2	2	2	1	1	1	2	1	1	2	1	7	2	1	1	2	1	2	0	#NULL!	#NULL!	#NULL!	#NULL!	#NULL!	0	1	1	1	1	0	0	0	1	0	0	0	0	0	0	0	2	#NULL!	#NULL!	#NULL!	2	#NULL!	#NULL!	#NULL!	2
15	2	1	2	2	1	1	2	3	1	2	1	6	1	1	2	2	2	2	1	1	1	1	2	2	1	0	1	1	1	0	0	0	1	1	1	1	1	1	0	0	1	1	2	4	2	#NULL!	#NULL!	#NULL!	1
17	1	2	2	4	1	1	2	1	1	1	1	7	1	2	2	2	1	2	1	1	2	2	2	2	1	0	0	1	1	1	0	1	1	1	0	1	0	0	0	0	2	#NULL!	#NULL!	#NULL!	2	#NULL!	#NULL!	#NULL!	2
16	1	1	2	1	1	2	2	1	1	3	1	5	2	1	1	2	1	2	1	1	1	1	2	2	0	1	1	1	0	0	0	0	0	0	0	0	0	0	0	0	1	1	#NULL!	2	2	#NULL!	#NULL!	#NULL!	2
19	2	2	2	4	1	1	3	1	1	2	1	3	2	1	2	2	2	2	0	#NULL!	#NULL!	#NULL!	#NULL!	#NULL!	1	0	0	1	1	1	1	1	1	1	0	0	1	0	0	0	2	#NULL!	#NULL!	#NULL!	2	#NULL!	#NULL!	#NULL!	2
17	1	2	2	2	1	1	3	1	1	1	1	4	2	2	1	1	2	1	1	1	1	1	2	2	0	1	0	1	1	0	0	0	1	1	1	1	0	0	0	0	1	2	#NULL!	#NULL!	2	#NULL!	#NULL!	#NULL!	2
16	2	1	2	1	1	1	3	1	2	1	#NULL!	5	1	1	2	2	2	2	1	1	2	1	2	1	1	0	1	1	1	1	1	0	1	1	0	0	0	1	0	0	2	#NULL!	#NULL!	#NULL!	2	#NULL!	#NULL!	#NULL!	1
15	2	2	2	4	1	1	2	1	1	1	1	4	1	2	2	2	2	2	1	1	1	2	2	2	1	1	0	0	1	0	1	0	1	1	1	1	1	0	1	0	2	#NULL!	#NULL!	#NULL!	2	#NULL!	#NULL!	#NULL!	2
15	2	1	2	4	1	1	3	3	1	2	2	3	2	1	2	1	1	2	1	1	1	1	2	2	0	1	1	1	0	0	0	0	0	0	0	0	0	0	0	0	2	#NULL!	#NULL!	#NULL!	1	1	5	#NULL!	2
19	2	2	2	4	1	1	2	1	1	1	1	6	2	2	2	2	2	2	1	1	1	2	2	2	0	1	1	1	0	0	0	0	0	0	0	0	0	0	0	0	2	#NULL!	#NULL!	#NULL!	2	#NULL!	#NULL!	#NULL!	1
18	2	1	2	1	1	1	3	1	1	4	2	2	1	1	2	1	2	2	0	#NULL!	#NULL!	#NULL!	#NULL!	#NULL!	1	0	1	1	0	0	0	0	0	0	1	0	0	0	0	0	1	1	2	4	2	#NULL!	#NULL!	#NULL!	2
16	1	2	2	1	1	1	3	1	1	2	3	5	1	1	2	2	1	1	1	1	2	2	2	2	0	1	0	0	1	1	1	1	1	1	1	0	0	0	0	0	2	#NULL!	#NULL!	#NULL!	2	#NULL!	#NULL!	#NULL!	2
19	1	2	2	1	1	1	2	1	1	1	1	5	2	1	2	2	2	2	0	#NULL!	#NULL!	#NULL!	#NULL!	#NULL!	1	1	1	1	0	0	0	0	1	1	1	0	1	0	0	0	2	#NULL!	#NULL!	#NULL!	2	#NULL!	#NULL!	#NULL!	2
19	2	2	2	4	1	1	2	1	1	1	1	4	2	2	2	1	1	2	1	1	1	1	1	2	1	1	1	0	0	1	1	1	0	0	0	0	0	1	0	0	2	#NULL!	#NULL!	#NULL!	2	#NULL!	#NULL!	#NULL!	2
19	2	1	2	4	1	1	3	1	1	2	2	4	1	1	1	1	2	1	1	1	1	1	2	2	0	1	0	1	1	1	1	0	1	1	1	1	0	0	0	0	2	#NULL!	#NULL!	#NULL!	2	#NULL!	#NULL!	#NULL!	2
16	2	2	2	4	1	1	3	1	1	1	2	6	1	1	2	1	1	2	1	2	2	2	2	1	1	0	1	1	0	0	0	0	1	1	0	0	1	0	0	0	2	#NULL!	#NULL!	#NULL!	2	#NULL!	#NULL!	#NULL!	2
19	1	2	2	4	1	1	2	1	1	2	1	2	2	2	1	2	2	2	1	1	2	2	2	2	0	1	0	0	1	1	1	1	0	0	1	0	0	0	0	0	2	#NULL!	#NULL!	#NULL!	2	#NULL!	#NULL!	#NULL!	1
16	2	1	2	1	1	1	3	1	1	1	1	3	1	2	2	1	1	2	0	#NULL!	#NULL!	#NULL!	#NULL!	#NULL!	0	1	1	0	1	1	1	0	1	1	1	1	1	1	0	0	1	1	2	4	1	1	1	3	1
19	1	2	2	1	1	2	3	1	1	1	2	7	2	1	2	2	2	1	1	1	2	2	2	1	1	0	1	1	1	0	0	0	0	0	0	0	0	0	0	0	2	#NULL!	#NULL!	#NULL!	1	1	1	5	1
18	1	2	2	4	1	1	3	1	2	1	#NULL!	4	2	1	2	2	2	2	1	1	1	2	2	2	0	1	1	1	0	0	0	0	0	0	0	0	0	0	0	0	2	#NULL!	#NULL!	#NULL!	2	#NULL!	#NULL!	#NULL!	2
16	1	1	2	1	1	1	2	1	1	2	1	6	1	2	2	2	2	2	1	1	1	1	2	2	0	1	1	1	0	0	0	0	0	0	0	0	0	0	0	0	2	#NULL!	#NULL!	#NULL!	2	#NULL!	#NULL!	#NULL!	2
19	2	2	2	4	1	1	2	1	1	1	2	8	1	2	1	2	2	1	0	#NULL!	#NULL!	#NULL!	#NULL!	#NULL!	0	0	0	1	1	1	0	0	1	1	1	0	0	1	1	0	2	#NULL!	#NULL!	#NULL!	2	#NULL!	#NULL!	#NULL!	2
19	2	2	2	2	1	1	3	1	2	1	#NULL!	6	2	1	2	1	2	1	1	2	1	1	1	1	1	0	0	1	0	0	0	0	0	0	0	0	0	0	0	0	2	#NULL!	#NULL!	#NULL!	2	#NULL!	#NULL!	#NULL!	2
19	2	2	2	4	1	1	3	1	1	1	4	4	2	2	2	2	2	2	1	1	2	2	2	1	0	1	0	0	1	0	0	0	0	0	0	0	0	0	0	0	2	#NULL!	#NULL!	#NULL!	2	#NULL!	#NULL!	#NULL!	2
16	1	1	2	4	3	1	3	1	1	4	1	5	1	1	2	1	2	2	1	1	1	1	2	2	1	0	1	0	1	0	0	0	1	1	1	0	1	0	0	0	2	#NULL!	#NULL!	#NULL!	2	#NULL!	#NULL!	#NULL!	2
18	1	2	2	4	1	1	2	1	1	2	1	7	2	1	1	2	1	2	1	1	1	2	2	2	0	1	1	1	0	0	0	0	0	0	0	0	0	0	0	0	2	#NULL!	#NULL!	#NULL!	2	#NULL!	#NULL!	#NULL!	2
16	2	1	2	4	1	1	3	1	3	#NULL!	2	5	1	1	2	2	2	2	1	1	1	1	2	2	0	1	1	1	0	0	0	0	0	0	0	0	0	0	0	0	2	#NULL!	#NULL!	#NULL!	2	#NULL!	#NULL!	#NULL!	2
19	1	1	2	4	1	2	3	1	1	2	1	3	1	2	2	2	1	2	0	#NULL!	#NULL!	#NULL!	#NULL!	#NULL!	1	0	1	1	1	1	1	1	1	1	1	1	1	0	0	0	1	2	#NULL!	#NULL!	2	#NULL!	#NULL!	#NULL!	2
18	2	1	2	1	1	1	3	3	1	2	2	6	1	1	1	2	1	2	0	#NULL!	#NULL!	#NULL!	#NULL!	#NULL!	1	1	1	1	1	0	0	0	1	1	0	0	1	0	1	0	2	#NULL!	#NULL!	#NULL!	2	#NULL!	#NULL!	#NULL!	1
15	2	2	2	4	1	1	2	3	1	1	3	4	2	1	2	2	2	2	1	1	2	1	2	1	0	0	1	1	1	1	1	0	1	1	1	0	1	0	0	0	2	#NULL!	#NULL!	#NULL!	2	#NULL!	#NULL!	#NULL!	1
16	2	2	2	4	1	1	2	1	1	3	1	3	2	2	1	1	2	1	0	#NULL!	#NULL!	#NULL!	#NULL!	#NULL!	1	1	0	1	1	0	1	0	1	0	0	0	0	0	0	0	1	1	2	4	2	#NULL!	#NULL!	#NULL!	2
18	2	1	2	4	1	1	3	1	1	2	3	4	1	1	2	2	2	2	1	1	1	1	2	2	0	0	1	1	0	0	0	0	1	1	1	1	1	1	0	0	2	#NULL!	#NULL!	#NULL!	2	#NULL!	#NULL!	#NULL!	2
19	2	2	2	4	1	2	3	1	2	1	#NULL!	6	2	2	2	2	2	2	1	1	1	2	2	2	0	1	1	1	0	0	0	0	0	0	0	0	0	0	0	0	2	#NULL!	#NULL!	#NULL!	2	#NULL!	#NULL!	#NULL!	2
15	1	2	2	4	2	1	2	1	1	4	2	4	2	1	2	1	1	2	1	2	2	2	2	1	1	1	1	1	0	0	0	0	1	0	0	0	0	0	0	0	2	#NULL!	#NULL!	#NULL!	2	#NULL!	#NULL!	#NULL!	2
17	1	1	2	1	1	1	2	1	1	1	2	4	1	2	2	2	2	2	1	1	1	1	2	2	0	1	1	1	0	0	0	0	0	0	0	0	0	0	0	0	2	#NULL!	#NULL!	#NULL!	2	#NULL!	#NULL!	#NULL!	2
16	2	1	2	1	1	1	3	1	1	1	3	3	1	1	2	1	2	2	1	1	1	1	2	2	0	1	1	1	0	0	0	0	0	0	0	0	0	0	0	0	2	#NULL!	#NULL!	#NULL!	2	#NULL!	#NULL!	#NULL!	2
16	2	2	2	1	2	1	3	1	1	2	2	4	2	1	2	2	1	1	0	#NULL!	#NULL!	#NULL!	#NULL!	#NULL!	1	0	1	0	1	1	1	1	1	0	0	0	0	0	0	0	2	#NULL!	#NULL!	#NULL!	2	#NULL!	#NULL!	#NULL!	2
19	2	2	2	4	1	1	3	1	1	1	2	7	2	1	2	2	2	2	1	2	1	1	2	1	0	0	0	1	0	1	1	0	1	1	1	1	1	1	0	0	2	#NULL!	#NULL!	#NULL!	2	#NULL!	#NULL!	#NULL!	2
19	1	2	2	4	1	1	3	1	1	1	3	5	1	2	2	1	1	2	1	1	1	2	2	2	0	1	1	1	0	0	0	0	0	0	0	0	0	0	0	0	1	1	2	3	2	#NULL!	#NULL!	#NULL!	2
17	2	2	2	1	1	1	3	1	1	1	1	8	2	1	1	1	2	1	1	1	1	2	2	2	1	1	1	0	1	1	1	1	1	1	0	1	1	1	0	0	2	#NULL!	#NULL!	#NULL!	2	#NULL!	#NULL!	#NULL!	2
18	1	2	2	4	1	1	3	1	1	3	4	6	1	1	2	1	1	2	0	#NULL!	#NULL!	#NULL!	#NULL!	#NULL!	0	0	1	1	0	1	1	0	0	0	0	0	0	0	0	0	2	#NULL!	#NULL!	#NULL!	2	#NULL!	#NULL!	#NULL!	2
16	1	2	2	1	1	2	3	1	1	1	3	3	2	2	1	2	2	2	1	2	2	2	1	1	1	1	0	0	1	0	0	0	1	1	1	0	0	1	1	0	2	#NULL!	#NULL!	#NULL!	2	#NULL!	#NULL!	#NULL!	2
16	1	1	2	4	1	1	3	1	1	1	4	6	1	2	2	1	1	2	0	#NULL!	#NULL!	#NULL!	#NULL!	#NULL!	0	1	1	1	1	1	0	1	0	0	0	0	0	0	0	0	2	#NULL!	#NULL!	#NULL!	1	1	5	#NULL!	1
19	1	2	2	4	1	1	2	1	1	3	2	3	2	1	2	2	2	1	1	1	1	2	2	2	1	0	1	1	1	1	1	1	0	0	0	0	0	0	0	0	2	#NULL!	#NULL!	#NULL!	2	#NULL!	#NULL!	#NULL!	2
18	2	2	2	4	1	1	3	1	3	#NULL!	2	7	2	1	2	2	2	2	0	#NULL!	#NULL!	#NULL!	#NULL!	#NULL!	0	0	0	1	0	1	0	0	1	1	1	0	1	0	0	0	2	#NULL!	#NULL!	#NULL!	1	2	#NULL!	#NULL!	1
17	2	2	2	3	1	1	2	1	1	3	3	5	1	2	2	2	2	2	0	#NULL!	#NULL!	#NULL!	#NULL!	#NULL!	0	0	0	0	1	0	0	0	0	0	0	0	0	0	0	0	1	2	#NULL!	#NULL!	2	#NULL!	#NULL!	#NULL!	2
15	2	1	2	4	1	1	3	3	1	2	2	6	1	2	1	2	2	1	1	1	2	1	2	1	0	1	1	1	1	0	0	0	0	1	1	0	1	0	1	0	2	#NULL!	#NULL!	#NULL!	2	#NULL!	#NULL!	#NULL!	2
15	1	2	2	2	1	1	3	1	1	1	2	4	2	1	2	1	2	1	0	#NULL!	#NULL!	#NULL!	#NULL!	#NULL!	0	1	1	1	0	0	0	0	1	1	1	1	1	0	0	0	2	#NULL!	#NULL!	#NULL!	2	#NULL!	#NULL!	#NULL!	2
17	1	2	2	4	1	1	3	1	1	2	3	6	2	2	2	2	2	2	0	#NULL!	#NULL!	#NULL!	#NULL!	#NULL!	1	1	1	0	1	1	0	1	1	1	0	0	1	0	1	0	2	#NULL!	#NULL!	#NULL!	2	#NULL!	#NULL!	#NULL!	2
17	2	1	2	4	1	1	3	1	1	4	1	4	1	1	2	1	2	2	1	1	2	1	2	2	0	1	0	1	1	0	1	0	1	1	1	0	1	0	0	0	2	#NULL!	#NULL!	#NULL!	2	#NULL!	#NULL!	#NULL!	2
17	1	2	2	1	1	1	3	1	1	2	1	7	1	1	1	2	1	2	1	1	1	2	2	2	0	1	1	1	0	0	0	0	0	0	0	0	0	0	0	0	2	#NULL!	#NULL!	#NULL!	2	#NULL!	#NULL!	#NULL!	2
18	2	1	2	1	1	1	3	1	1	1	1	6	1	1	2	2	2	2	1	1	1	1	2	2	0	0	1	0	1	0	0	0	1	1	1	1	1	1	0	0	2	#NULL!	#NULL!	#NULL!	2	#NULL!	#NULL!	#NULL!	2
15	2	2	2	4	1	2	3	1	1	1	1	4	2	2	2	2	1	2	1	1	2	2	2	2	1	0	0	1	1	1	1	0	1	1	0	1	0	0	0	0	2	#NULL!	#NULL!	#NULL!	2	#NULL!	#NULL!	#NULL!	2
19	2	1	2	1	1	1	2	1	1	1	1	7	1	1	1	2	1	2	1	1	1	1	1	2	0	0	1	1	1	0	1	0	1	1	1	0	1	0	0	0	1	1	#NULL!	2	2	#NULL!	#NULL!	#NULL!	2
18	2	2	2	1	1	1	2	1	1	3	1	5	2	1	2	2	2	2	0	#NULL!	#NULL!	#NULL!	#NULL!	#NULL!	0	0	0	1	1	0	0	0	1	1	0	0	1	0	0	0	2	#NULL!	#NULL!	#NULL!	2	#NULL!	#NULL!	#NULL!	2
16	2	2	2	1	4	1	3	1	1	2	1	3	2	2	1	1	2	1	1	1	1	1	2	2	1	1	0	1	1	1	1	0	1	1	1	1	0	0	0	0	1	2	#NULL!	#NULL!	2	#NULL!	#NULL!	#NULL!	1
16	1	1	2	1	2	1	3	1	1	1	1	4	1	1	2	2	2	2	1	1	2	1	2	1	1	0	1	1	0	0	0	0	1	1	0	0	0	1	0	0	2	#NULL!	#NULL!	#NULL!	2	#NULL!	#NULL!	#NULL!	2
18	1	2	2	4	2	1	2	1	2	1	#NULL!	5	2	2	2	2	2	2	1	1	1	2	2	2	1	1	0	0	1	1	1	1	1	1	1	1	1	0	1	0	2	#NULL!	#NULL!	#NULL!	2	#NULL!	#NULL!	#NULL!	2
17	2	1	2	4	2	1	2	1	1	1	1	4	1	1	2	1	1	2	1	1	1	1	2	2	1	1	1	1	1	0	0	0	1	1	1	0	1	0	0	1	2	#NULL!	#NULL!	#NULL!	2	#NULL!	#NULL!	#NULL!	2
18	2	2	2	1	1	1	1	1	1	2	2	3	1	2	2	2	2	2	1	1	2	2	2	1	0	1	1	0	1	1	1	1	1	1	1	0	1	1	0	0	2	#NULL!	#NULL!	#NULL!	2	#NULL!	#NULL!	#NULL!	2
16	2	1	2	4	1	1	3	1	1	1	1	6	1	1	2	1	2	2	1	1	1	1	#NULL!	#NULL!	1	0	1	1	0	1	1	0	0	0	1	0	0	0	0	0	1	1	2	4	2	#NULL!	#NULL!	#NULL!	2
15	1	2	2	4	1	1	2	1	1	1	2	2	1	1	2	2	1	1	1	1	2	2	2	2	0	1	0	0	1	0	0	0	1	1	1	0	0	0	0	0	2	#NULL!	#NULL!	#NULL!	2	#NULL!	#NULL!	#NULL!	1
16	2	2	2	4	1	1	3	1	1	2	3	5	2	1	2	2	2	2	0	#NULL!	#NULL!	#NULL!	#NULL!	#NULL!	0	1	1	1	0	1	1	1	1	1	1	0	1	0	0	0	2	#NULL!	#NULL!	#NULL!	2	#NULL!	#NULL!	#NULL!	2
16	1	2	2	4	1	1	3	1	1	1	1	5	2	2	2	1	1	2	1	1	1	1	1	2	1	0	1	0	1	1	1	0	0	0	0	0	0	1	0	0	2	#NULL!	#NULL!	#NULL!	2	#NULL!	#NULL!	#NULL!	2
19	1	1	1	4	1	1	3	1	1	1	1	4	1	1	1	1	2	1	1	1	1	2	2	2	0	1	1	1	1	0	0	0	1	1	1	1	0	0	0	0	1	2	#NULL!	#NULL!	1	#NULL!	#NULL!	#NULL!	2
18	1	2	2	4	1	1	3	1	1	2	2	4	2	1	2	1	1	2	1	2	2	2	2	1	1	0	1	1	0	1	0	1	1	1	0	0	1	0	0	0	1	1	2	4	2	#NULL!	#NULL!	#NULL!	1
15	2	2	2	4	1	1	3	1	1	1	2	6	2	2	1	2	2	2	1	1	2	2	2	2	0	1	0	0	0	1	1	1	0	0	1	0	0	0	0	0	2	#NULL!	#NULL!	#NULL!	2	#NULL!	#NULL!	#NULL!	1
16	2	1	2	2	2	1	2	1	1	2	1	2	1	2	2	1	1	2	1	1	1	1	#NULL!	#NULL!	1	1	1	1	1	1	0	0	1	1	1	1	1	1	0	0	2	#NULL!	#NULL!	#NULL!	2	#NULL!	#NULL!	#NULL!	1
19	2	2	2	4	1	2	2	1	1	1	1	3	2	1	2	2	2	1	1	1	2	2	2	1	1	0	1	1	1	0	0	0	0	0	0	0	0	0	0	0	2	#NULL!	#NULL!	#NULL!	2	#NULL!	#NULL!	#NULL!	2
18	1	2	2	4	1	1	2	3	1	4	2	7	2	1	2	2	2	2	1	1	1	2	2	2	0	1	0	1	1	0	0	0	1	1	0	1	1	1	0	0	2	#NULL!	#NULL!	#NULL!	2	#NULL!	#NULL!	#NULL!	2
15	1	1	2	1	1	1	3	1	2	1	#NULL!	4	1	2	2	2	2	2	1	1	1	1	2	2	1	0	1	1	1	0	0	0	1	1	1	1	0	0	0	0	2	#NULL!	#NULL!	#NULL!	2	#NULL!	#NULL!	#NULL!	2
18	2	2	2	1	1	1	3	1	1	2	1	6	2	2	1	2	2	1	0	#NULL!	#NULL!	#NULL!	#NULL!	#NULL!	0	0	0	1	1	1	0	1	1	1	1	0	0	1	1	0	1	1	2	4	2	#NULL!	#NULL!	#NULL!	1
16	1	2	2	1	3	1	3	1	1	1	2	8	2	1	2	1	2	1	1	2	1	1	1	1	1	0	0	1	0	0	1	0	0	0	0	0	0	0	0	0	2	#NULL!	#NULL!	#NULL!	2	#NULL!	#NULL!	#NULL!	2
17	2	2	2	1	1	1	2	1	2	1	#NULL!	6	2	2	2	2	2	2	1	1	2	2	2	1	0	1	0	0	0	1	1	1	0	0	0	0	0	0	0	0	2	#NULL!	#NULL!	#NULL!	2	#NULL!	#NULL!	#NULL!	1
17	2	1	2	1	1	1	3	1	1	1	4	4	1	1	2	1	2	2	1	1	1	1	2	2	1	0	0	1	1	0	0	0	1	1	1	0	1	0	0	0	2	#NULL!	#NULL!	#NULL!	1	2	#NULL!	#NULL!	1
17	2	2	2	1	1	1	3	1	1	4	1	5	2	1	1	2	1	2	1	1	1	2	2	2	1	0	0	1	0	1	1	0	1	1	1	1	1	0	0	0	2	#NULL!	#NULL!	#NULL!	1	1	3	#NULL!	1
19	2	1	2	1	1	1	2	1	1	2	1	7	1	1	2	2	2	2	1	1	2	1	1	1	1	1	1	0	1	0	1	0	1	1	1	0	1	0	1	0	2	#NULL!	#NULL!	#NULL!	2	#NULL!	#NULL!	#NULL!	2
19	2	1	2	1	1	1	2	1	3	#NULL!	2	5	1	2	2	2	1	2	0	#NULL!	#NULL!	#NULL!	#NULL!	#NULL!	1	1	1	1	1	0	0	0	1	1	1	1	1	0	0	0	2	#NULL!	#NULL!	#NULL!	2	#NULL!	#NULL!	#NULL!	1
16	1	1	2	1	1	1	2	1	1	2	1	3	1	1	1	2	1	2	1	1	1	1	#NULL!	#NULL!	1	1	0	1	1	1	1	0	1	1	0	0	1	0	1	0	2	#NULL!	#NULL!	#NULL!	2	#NULL!	#NULL!	#NULL!	1
18	1	2	2	1	1	2	3	1	1	2	2	6	2	1	2	2	2	2	1	1	2	1	2	1	0	0	1	1	1	0	0	0	1	1	1	0	1	0	0	0	2	#NULL!	#NULL!	#NULL!	2	#NULL!	#NULL!	#NULL!	1
15	2	2	2	1	1	1	3	1	1	1	3	4	2	2	1	1	2	1	0	#NULL!	#NULL!	#NULL!	#NULL!	#NULL!	1	1	0	1	1	1	1	1	1	0	0	0	0	0	0	0	1	1	2	4	2	#NULL!	#NULL!	#NULL!	2
16	2	1	2	1	1	1	3	1	1	3	1	3	1	1	2	2	2	2	1	1	1	1	2	2	0	0	1	1	1	0	0	0	1	1	1	1	1	1	0	0	2	#NULL!	#NULL!	#NULL!	2	#NULL!	#NULL!	#NULL!	1
18	2	2	2	4	1	1	2	1	1	2	3	4	1	2	2	2	2	2	1	1	1	2	2	2	1	1	0	0	1	1	1	1	1	1	1	0	1	0	0	0	2	#NULL!	#NULL!	#NULL!	2	#NULL!	#NULL!	#NULL!	2
19	1	2	2	1	1	2	2	1	2	1	#NULL!	6	2	1	2	1	1	2	1	2	2	2	2	1	1	1	1	1	0	1	1	0	1	0	0	0	0	0	0	0	2	#NULL!	#NULL!	#NULL!	2	#NULL!	#NULL!	#NULL!	1
19	2	1	2	1	1	1	2	1	1	2	2	4	1	2	2	2	2	2	1	1	1	1	2	2	0	1	1	0	1	0	0	0	1	1	1	1	0	0	0	0	2	#NULL!	#NULL!	#NULL!	2	#NULL!	#NULL!	#NULL!	2
15	1	1	2	1	1	1	3	1	1	1	2	4	2	1	2	1	2	2	1	1	1	1	2	2	1	1	1	1	0	1	1	1	1	1	0	0	1	0	0	0	2	#NULL!	#NULL!	#NULL!	2	#NULL!	#NULL!	#NULL!	2
15	1	2	2	4	1	1	2	1	1	1	3	3	2	1	2	2	1	1	0	#NULL!	#NULL!	#NULL!	#NULL!	#NULL!	1	0	1	0	1	1	1	0	1	0	0	0	0	0	0	0	1	1	2	4	2	#NULL!	#NULL!	#NULL!	2
17	1	2	2	4	2	2	2	1	1	2	2	4	1	1	2	2	2	2	1	2	1	1	2	1	0	0	0	1	0	0	0	0	1	1	1	1	1	1	0	0	2	#NULL!	#NULL!	#NULL!	2	#NULL!	#NULL!	#NULL!	2
18	1	2	2	4	1	1	2	1	1	1	2	7	2	2	2	1	1	2	0	#NULL!	#NULL!	#NULL!	#NULL!	#NULL!	1	1	0	0	1	1	0	1	1	1	0	0	0	0	0	0	2	#NULL!	#NULL!	#NULL!	2	#NULL!	#NULL!	#NULL!	2
15	2	2	2	1	1	1	3	1	1	1	3	5	2	1	1	1	2	1	1	1	1	2	2	2	1	1	1	0	1	1	1	1	1	1	0	1	1	1	0	0	2	#NULL!	#NULL!	#NULL!	2	#NULL!	#NULL!	#NULL!	1
16	2	2	2	4	2	1	2	1	1	1	1	8	2	1	2	1	1	2	0	#NULL!	#NULL!	#NULL!	#NULL!	#NULL!	0	0	1	1	0	1	0	0	0	0	0	0	0	0	0	0	2	#NULL!	#NULL!	#NULL!	2	#NULL!	#NULL!	#NULL!	2
16	2	2	2	4	1	1	1	1	1	3	4	6	2	2	1	2	2	2	1	2	2	2	1	1	1	1	0	0	1	0	0	0	1	1	1	0	0	1	1	0	2	#NULL!	#NULL!	#NULL!	2	#NULL!	#NULL!	#NULL!	2
18	1	1	2	4	1	1	3	1	1	1	3	3	1	2	2	1	1	2	0	#NULL!	#NULL!	#NULL!	#NULL!	#NULL!	0	1	1	1	1	0	0	0	0	0	0	0	0	0	0	0	2	#NULL!	#NULL!	#NULL!	2	#NULL!	#NULL!	#NULL!	2
16	1	2	2	4	1	1	2	1	1	1	4	6	2	1	2	2	2	1	1	1	1	2	2	2	1	0	1	1	1	0	0	0	0	0	0	0	0	0	0	0	2	#NULL!	#NULL!	#NULL!	2	#NULL!	#NULL!	#NULL!	2
19	2	2	2	4	2	1	3	1	1	3	2	3	2	1	2	2	2	2	0	#NULL!	#NULL!	#NULL!	#NULL!	#NULL!	0	0	0	1	0	1	0	1	1	1	1	0	1	0	0	0	2	#NULL!	#NULL!	#NULL!	2	#NULL!	#NULL!	#NULL!	1
18	1	2	2	4	1	1	2	1	3	#NULL!	2	7	2	2	2	2	2	2	0	#NULL!	#NULL!	#NULL!	#NULL!	#NULL!	1	0	0	0	1	0	1	0	0	0	0	0	0	0	0	0	2	#NULL!	#NULL!	#NULL!	2	#NULL!	#NULL!	#NULL!	2
17	2	1	2	4	1	1	3	1	1	4	3	5	1	2	1	2	2	1	1	1	2	1	2	1	0	1	1	1	1	1	1	1	0	1	1	0	1	0	1	0	2	#NULL!	#NULL!	#NULL!	2	#NULL!	#NULL!	#NULL!	2
16	2	2	2	4	1	1	2	1	1	2	2	6	2	1	2	1	2	1	0	#NULL!	#NULL!	#NULL!	#NULL!	#NULL!	0	1	1	1	0	0	0	0	1	1	1	1	1	0	0	0	2	#NULL!	#NULL!	#NULL!	2	#NULL!	#NULL!	#NULL!	2
17	2	2	2	4	1	1	2	1	1	1	2	4	2	2	2	2	2	2	0	#NULL!	#NULL!	#NULL!	#NULL!	#NULL!	1	1	1	0	0	1	1	0	1	1	0	0	1	0	1	0	2	#NULL!	#NULL!	#NULL!	1	1	3	#NULL!	2
18	2	1	2	4	1	1	2	2	1	2	3	6	1	1	2	1	2	2	1	1	2	2	2	2	0	1	1	1	1	0	1	0	1	1	1	0	1	0	0	0	2	#NULL!	#NULL!	#NULL!	2	#NULL!	#NULL!	#NULL!	2
19	2	2	2	4	1	1	3	1	1	1	1	4	2	1	1	2	1	2	0	#NULL!	#NULL!	#NULL!	#NULL!	#NULL!	0	1	1	1	0	0	0	0	1	0	0	0	0	0	0	0	2	#NULL!	#NULL!	#NULL!	2	#NULL!	#NULL!	#NULL!	1
16	1	1	2	4	2	1	3	2	1	2	1	7	1	1	2	2	2	2	1	1	1	2	2	2	1	0	1	0	1	1	1	0	1	1	1	1	1	1	0	0	1	1	2	4	2	#NULL!	#NULL!	#NULL!	2
17	1	2	2	4	1	1	2	1	1	1	1	7	1	2	2	2	1	2	1	1	2	2	2	2	1	0	0	1	1	0	0	0	1	1	0	1	0	0	0	0	2	#NULL!	#NULL!	#NULL!	2	#NULL!	#NULL!	#NULL!	2
15	2	1	2	4	1	1	2	2	1	4	1	5	1	1	1	2	1	2	1	1	1	1	1	2	0	0	1	1	1	1	1	1	1	1	1	0	1	0	0	0	1	1	#NULL!	2	2	#NULL!	#NULL!	#NULL!	2
17	2	2	2	4	1	1	2	1	1	2	1	6	1	1	2	2	2	2	0	#NULL!	#NULL!	#NULL!	#NULL!	#NULL!	0	0	0	1	1	0	0	0	1	1	0	0	1	0	0	0	2	#NULL!	#NULL!	#NULL!	2	#NULL!	#NULL!	#NULL!	2
19	2	2	2	1	1	1	1	1	1	1	1	4	2	2	1	1	2	1	1	1	1	1	2	2	0	1	0	1	1	1	1	1	1	1	1	1	0	0	0	0	2	#NULL!	#NULL!	#NULL!	2	#NULL!	#NULL!	#NULL!	2
18	1	1	2	4	1	2	2	1	2	1	#NULL!	5	1	1	2	2	2	2	1	1	2	1	2	1	1	0	1	1	0	1	1	0	1	1	0	0	0	1	0	0	2	#NULL!	#NULL!	#NULL!	2	#NULL!	#NULL!	#NULL!	2
17	2	2	2	1	1	1	2	3	1	1	1	4	1	2	2	2	2	2	1	1	1	2	2	2	1	1	0	0	1	0	0	0	1	1	1	1	1	0	1	0	2	#NULL!	#NULL!	#NULL!	2	#NULL!	#NULL!	#NULL!	2
16	1	1	2	1	2	1	2	1	1	4	2	8	1	1	2	1	1	2	1	1	1	1	2	2	1	1	1	1	0	1	1	1	1	1	1	0	1	0	0	1	2	#NULL!	#NULL!	#NULL!	2	#NULL!	#NULL!	#NULL!	1
15	1	2	2	1	1	1	2	1	1	1	1	6	1	2	2	2	2	2	1	1	2	2	2	1	1	1	1	0	1	1	1	0	1	1	1	0	1	1	0	0	2	#NULL!	#NULL!	#NULL!	1	2	#NULL!	#NULL!	1
19	1	1	2	4	1	1	3	2	1	1	2	2	1	1	2	1	2	2	1	1	1	1	#NULL!	#NULL!	1	0	1	1	0	0	0	0	0	0	1	0	0	0	0	0	1	1	2	4	2	#NULL!	#NULL!	#NULL!	2
18	2	2	2	1	1	1	2	1	1	2	3	5	1	1	2	2	1	1	1	1	2	2	2	2	0	1	0	0	1	1	0	1	1	1	1	0	0	0	0	0	2	#NULL!	#NULL!	#NULL!	2	#NULL!	#NULL!	#NULL!	1
17	2	2	2	1	2	1	3	1	1	1	1	6	2	1	2	2	2	2	0	#NULL!	#NULL!	#NULL!	#NULL!	#NULL!	0	1	1	1	0	1	1	1	1	1	1	0	1	0	0	0	2	2	2	#NULL!	2	#NULL!	#NULL!	#NULL!	2
19	2	2	2	4	2	1	2	1	1	4	1	7	1	2	2	1	1	2	1	1	1	1	1	2	1	1	1	0	1	1	0	0	0	0	0	0	0	1	0	0	2	#NULL!	#NULL!	#NULL!	2	#NULL!	#NULL!	#NULL!	2
16	1	1	2	1	1	1	2	2	1	2	2	4	1	1	1	1	2	1	1	1	1	1	2	2	0	1	0	1	1	0	0	0	1	1	1	1	0	0	0	0	2	#NULL!	#NULL!	#NULL!	2	#NULL!	#NULL!	#NULL!	1
18	1	2	2	1	1	1	2	1	1	1	2	6	2	1	2	1	1	2	1	2	2	2	2	1	1	0	1	1	0	0	0	0	1	1	0	0	1	0	0	0	2	#NULL!	#NULL!	#NULL!	2	#NULL!	#NULL!	#NULL!	1
19	2	2	2	1	1	1	3	1	1	2	1	2	2	2	1	2	2	2	1	1	2	2	2	2	0	0	0	0	0	0	0	0	0	0	1	0	0	0	0	0	2	#NULL!	#NULL!	#NULL!	1	1	3	#NULL!	1
17	1	1	2	1	1	2	3	2	1	1	1	6	2	2	2	1	1	2	0	#NULL!	#NULL!	#NULL!	#NULL!	#NULL!	0	1	1	1	1	1	0	1	1	1	1	1	1	1	0	0	1	1	2	4	2	#NULL!	#NULL!	#NULL!	2
18	2	2	2	1	3	1	2	1	1	1	2	7	2	1	2	2	2	1	1	1	2	2	2	1	1	0	1	1	1	0	1	0	0	0	0	0	0	0	0	0	2	#NULL!	#NULL!	#NULL!	2	#NULL!	#NULL!	#NULL!	1
16	2	2	2	2	1	1	2	1	2	4	#NULL!	4	1	1	2	2	2	2	1	1	1	2	2	2	0	1	0	1	1	1	1	1	1	1	0	1	1	1	0	0	2	#NULL!	#NULL!	#NULL!	2	#NULL!	#NULL!	#NULL!	1
16	2	1	2	1	1	1	2	1	1	2	1	6	1	2	2	2	2	2	1	1	1	1	2	2	1	1	1	1	1	0	0	0	1	1	1	1	0	0	0	0	2	#NULL!	#NULL!	#NULL!	1	2	3	#NULL!	1
15	2	2	2	1	2	1	2	2	1	1	2	8	2	2	1	2	2	1	0	#NULL!	#NULL!	#NULL!	#NULL!	#NULL!	1	0	0	1	1	1	1	0	1	1	1	0	0	1	1	0	2	#NULL!	#NULL!	#NULL!	2	#NULL!	#NULL!	#NULL!	2
17	2	2	2	4	1	1	2	1	2	1	#NULL!	6	2	1	2	1	2	1	1	2	1	1	1	1	1	0	0	1	0	0	1	0	0	0	0	0	0	0	0	0	2	#NULL!	#NULL!	#NULL!	2	#NULL!	#NULL!	#NULL!	2
18	1	2	2	1	1	1	3	1	1	1	4	6	2	2	2	2	2	2	1	1	2	2	2	1	0	0	0	0	1	0	0	0	0	0	0	0	0	0	0	0	1	1	1	2	2	#NULL!	#NULL!	#NULL!	1
15	1	1	2	4	1	1	2	1	1	4	1	5	1	1	2	1	2	2	1	1	1	1	2	2	1	1	1	1	1	1	1	0	1	1	1	0	1	0	0	0	2	#NULL!	#NULL!	#NULL!	2	#NULL!	#NULL!	#NULL!	2
16	2	2	2	4	1	1	3	2	1	2	1	7	2	1	1	2	1	2	1	1	1	2	2	2	1	1	0	1	1	0	0	0	1	1	1	1	1	0	0	0	2	#NULL!	#NULL!	#NULL!	2	#NULL!	#NULL!	#NULL!	2
15	2	1	2	4	1	1	3	1	3	#NULL!	2	5	1	1	2	2	2	2	1	1	2	2	1	1	0	1	1	0	1	1	1	1	1	1	1	0	1	0	1	0	2	#NULL!	#NULL!	#NULL!	2	#NULL!	#NULL!	#NULL!	2
17	2	1	2	4	1	1	2	1	1	2	1	3	2	2	2	2	1	2	1	1	2	2	2	#NULL!	1	1	1	1	1	0	0	0	1	1	1	1	1	0	0	0	2	#NULL!	#NULL!	#NULL!	2	#NULL!	#NULL!	#NULL!	2
16	1	1	2	4	1	2	2	1	1	2	2	6	1	1	1	2	1	2	0	#NULL!	#NULL!	#NULL!	#NULL!	#NULL!	1	1	1	1	1	1	1	1	1	1	0	0	1	0	1	0	2	#NULL!	#NULL!	#NULL!	2	#NULL!	#NULL!	#NULL!	2
19	2	2	2	4	1	1	3	1	1	1	3	4	2	1	2	2	2	2	1	1	2	1	2	1	0	0	1	1	1	1	1	0	1	1	1	0	1	0	0	0	2	#NULL!	#NULL!	#NULL!	2	#NULL!	#NULL!	#NULL!	2
17	1	2	2	4	1	1	3	2	1	3	1	6	2	2	1	1	2	1	0	#NULL!	#NULL!	#NULL!	#NULL!	#NULL!	1	1	0	1	1	0	0	0	1	0	0	0	0	0	0	0	1	1	2	4	2	#NULL!	#NULL!	#NULL!	1
16	1	1	2	4	1	1	3	1	1	2	3	4	1	1	2	2	2	2	1	1	1	2	2	2	0	1	1	1	0	1	1	1	1	1	1	1	1	1	0	0	2	#NULL!	#NULL!	#NULL!	2	#NULL!	#NULL!	#NULL!	2
15	1	2	2	4	1	1	2	1	2	1	#NULL!	6	2	2	2	2	2	2	1	1	1	2	2	2	0	1	0	0	1	1	1	0	1	1	1	0	1	0	0	0	1	1	1	2	2	#NULL!	#NULL!	#NULL!	2
15	1	2	2	4	1	1	3	1	1	2	2	6	2	1	2	1	1	2	1	2	2	2	2	1	1	1	1	1	1	0	0	0	1	0	0	0	0	0	0	0	2	#NULL!	#NULL!	#NULL!	2	#NULL!	#NULL!	#NULL!	2
19	2	1	2	1	1	1	2	1	1	1	2	4	1	2	2	2	2	2	1	1	1	1	2	2	1	1	1	1	1	1	0	1	1	1	1	1	0	0	0	0	2	#NULL!	#NULL!	#NULL!	2	#NULL!	#NULL!	#NULL!	1
18	2	1	2	4	1	1	3	1	1	1	3	7	1	1	2	1	2	2	1	1	1	1	2	2	1	1	1	1	0	1	1	1	1	1	0	0	1	0	0	0	2	#NULL!	#NULL!	#NULL!	1	2	#NULL!	#NULL!	1
16	2	2	2	1	1	1	2	1	1	2	2	4	1	1	2	2	1	1	0	#NULL!	#NULL!	#NULL!	#NULL!	#NULL!	1	0	1	0	1	1	0	0	1	0	0	0	0	0	0	0	1	1	2	4	2	#NULL!	#NULL!	#NULL!	2
19	1	2	2	4	2	1	3	1	1	1	2	7	2	1	2	2	2	2	1	2	1	1	2	1	0	0	0	1	0	0	0	0	1	1	1	1	1	1	0	0	2	#NULL!	#NULL!	#NULL!	2	#NULL!	#NULL!	#NULL!	2
19	1	2	2	4	1	1	2	1	1	1	3	5	1	2	2	1	1	2	0	#NULL!	#NULL!	#NULL!	#NULL!	#NULL!	1	1	0	0	0	0	0	0	1	1	0	0	0	0	0	0	1	1	2	3	2	#NULL!	#NULL!	#NULL!	2
19	2	2	2	4	1	1	3	2	1	1	1	8	2	1	1	1	2	1	1	1	1	2	2	2	1	1	1	0	1	0	0	0	1	1	0	1	1	1	0	0	2	#NULL!	#NULL!	#NULL!	2	#NULL!	#NULL!	#NULL!	2
16	1	2	2	1	1	1	3	2	1	3	4	6	1	1	2	1	1	2	0	#NULL!	#NULL!	#NULL!	#NULL!	#NULL!	0	0	1	1	0	1	0	1	0	0	0	0	0	0	0	0	2	#NULL!	#NULL!	#NULL!	2	#NULL!	#NULL!	#NULL!	1
19	2	2	2	4	2	1	3	1	1	1	3	9	2	2	1	2	2	2	1	2	2	2	1	1	1	1	0	0	1	0	1	0	1	1	1	0	0	1	1	0	2	#NULL!	#NULL!	#NULL!	2	#NULL!	#NULL!	#NULL!	1
16	2	1	1	1	2	1	3	2	1	1	4	3	1	2	2	1	1	2	0	#NULL!	#NULL!	#NULL!	#NULL!	#NULL!	0	1	1	1	1	1	1	1	0	0	0	0	0	0	0	0	2	#NULL!	#NULL!	#NULL!	2	#NULL!	#NULL!	#NULL!	1
19	2	2	2	4	1	2	2	1	1	3	2	6	2	1	2	2	2	1	1	1	1	2	2	2	1	0	1	1	1	0	0	0	0	0	0	0	0	0	0	0	2	#NULL!	#NULL!	#NULL!	1	1	2	1	1
18	2	2	2	4	1	1	3	1	3	#NULL!	2	7	2	1	2	2	2	2	0	#NULL!	#NULL!	#NULL!	#NULL!	#NULL!	0	0	0	1	0	1	1	1	1	1	1	0	1	0	0	0	2	#NULL!	#NULL!	#NULL!	2	#NULL!	#NULL!	#NULL!	2
16	2	2	2	4	1	1	3	1	1	3	3	5	1	2	2	2	2	2	0	#NULL!	#NULL!	#NULL!	#NULL!	#NULL!	1	1	0	0	1	0	1	1	0	0	0	0	0	0	0	0	2	#NULL!	#NULL!	#NULL!	2	#NULL!	#NULL!	#NULL!	2
19	1	1	1	4	1	1	2	1	1	2	2	6	1	2	1	2	2	1	1	1	2	1	2	1	0	1	1	1	1	0	0	1	0	1	1	0	1	0	1	0	2	#NULL!	#NULL!	#NULL!	2	#NULL!	#NULL!	#NULL!	2
19	1	2	5	4	1	1	3	1	1	1	2	7	2	1	2	1	2	1	0	#NULL!	#NULL!	#NULL!	#NULL!	#NULL!	0	1	1	1	0	1	1	1	1	1	1	1	1	0	0	0	1	1	2	4	2	#NULL!	#NULL!	#NULL!	2
19	2	2	2	4	1	1	3	1	1	2	3	6	2	2	2	2	2	2	0	#NULL!	#NULL!	#NULL!	#NULL!	#NULL!	1	0	1	0	0	0	0	0	1	1	0	0	1	0	1	0	2	#NULL!	#NULL!	#NULL!	2	#NULL!	#NULL!	#NULL!	1
16	2	1	1	1	1	1	2	1	1	1	1	4	1	1	2	1	2	2	1	1	2	2	2	2	0	1	0	1	1	1	1	1	1	1	1	0	1	0	0	0	2	#NULL!	#NULL!	#NULL!	2	#NULL!	#NULL!	#NULL!	2
18	2	2	5	4	1	1	2	1	1	2	1	7	1	1	1	2	1	2	0	#NULL!	#NULL!	#NULL!	#NULL!	#NULL!	0	1	1	1	1	0	0	0	1	0	0	0	0	0	0	0	2	#NULL!	#NULL!	#NULL!	2	#NULL!	#NULL!	#NULL!	2
16	1	1	2	4	1	1	2	1	1	1	1	6	1	1	2	2	2	2	1	1	1	2	2	2	1	0	1	1	1	1	1	1	1	1	1	1	1	1	0	0	2	#NULL!	#NULL!	#NULL!	2	#NULL!	#NULL!	#NULL!	2
19	2	2	1	4	3	2	3	1	1	1	1	7	2	2	2	2	1	2	1	1	2	2	2	2	1	1	0	1	1	1	1	0	1	1	0	1	0	0	0	0	2	#NULL!	#NULL!	#NULL!	2	#NULL!	#NULL!	#NULL!	1
18	1	1	2	3	1	1	2	2	1	1	1	5	1	1	1	2	1	2	1	1	1	2	1	2	0	1	1	1	1	0	0	0	1	1	1	0	1	0	0	0	1	1	#NULL!	2	2	#NULL!	#NULL!	#NULL!	2
15	1	2	2	4	1	1	2	1	1	3	1	6	2	1	1	2	1	2	0	#NULL!	#NULL!	#NULL!	#NULL!	#NULL!	0	0	0	1	1	1	1	1	1	1	0	0	1	0	0	0	2	#NULL!	#NULL!	#NULL!	2	#NULL!	#NULL!	#NULL!	2
16	1	2	2	3	1	1	2	2	1	2	1	4	1	1	2	2	2	2	1	1	1	1	2	2	1	1	0	1	1	1	1	0	1	1	1	1	0	0	0	0	2	#NULL!	#NULL!	#NULL!	2	#NULL!	#NULL!	#NULL!	2
18	2	1	2	4	1	1	3	1	1	1	1	5	1	2	1	1	2	1	1	1	2	1	2	1	1	1	1	1	0	0	0	0	1	1	0	0	0	1	0	0	2	#NULL!	#NULL!	#NULL!	2	#NULL!	#NULL!	#NULL!	2
19	2	2	1	1	1	2	2	2	2	1	#NULL!	4	2	1	2	2	2	2	1	1	1	2	2	2	1	1	0	0	1	1	0	1	1	1	1	1	1	0	1	0	2	#NULL!	#NULL!	#NULL!	2	#NULL!	#NULL!	#NULL!	1
15	2	1	5	4	1	1	3	1	1	1	1	8	1	2	2	2	2	2	1	1	1	1	2	2	1	1	1	1	0	1	1	1	1	1	1	0	1	0	0	1	2	#NULL!	#NULL!	#NULL!	2	#NULL!	#NULL!	#NULL!	2
17	1	2	2	4	1	1	3	1	1	2	2	6	2	1	2	1	1	2	1	1	2	2	2	1	0	1	1	0	1	1	0	0	1	1	1	0	1	1	0	0	2	#NULL!	#NULL!	#NULL!	2	#NULL!	#NULL!	#NULL!	1
16	1	1	2	1	1	1	2	1	1	1	1	2	1	2	2	2	2	2	0	#NULL!	#NULL!	#NULL!	#NULL!	#NULL!	1	1	1	1	0	0	0	0	0	0	1	0	0	0	0	0	1	1	2	4	2	#NULL!	#NULL!	#NULL!	2
15	2	2	2	4	1	1	3	1	1	1	2	5	1	1	2	1	2	2	1	1	2	2	2	2	1	1	0	0	1	0	0	1	1	1	1	0	0	0	0	0	2	#NULL!	#NULL!	#NULL!	2	#NULL!	#NULL!	#NULL!	2
19	1	2	2	1	1	1	3	1	1	2	3	6	2	1	2	2	1	1	0	#NULL!	#NULL!	#NULL!	#NULL!	#NULL!	0	1	1	1	0	0	0	1	1	1	1	0	1	0	0	0	2	#NULL!	#NULL!	#NULL!	2	#NULL!	#NULL!	#NULL!	2
19	2	2	2	4	1	1	2	1	1	1	1	7	2	1	2	2	2	2	1	1	1	1	1	2	1	1	1	0	1	1	0	1	0	0	0	0	0	1	0	0	2	#NULL!	#NULL!	#NULL!	2	#NULL!	#NULL!	#NULL!	2
17	2	1	2	4	1	1	3	1	1	1	1	4	1	2	2	1	1	2	1	1	1	1	2	2	0	1	1	1	1	0	1	0	1	1	1	1	0	0	0	0	2	#NULL!	#NULL!	#NULL!	2	#NULL!	#NULL!	#NULL!	2
18	2	2	2	4	1	1	2	1	1	2	2	6	2	1	1	1	2	1	1	2	2	2	2	1	1	0	1	1	0	1	1	1	1	1	0	0	1	0	0	0	1	1	2	4	1	2	#NULL!	#NULL!	1
16	2	2	2	4	1	2	2	1	1	1	2	2	2	1	2	1	1	2	1	1	2	2	2	2	0	1	0	0	0	0	0	0	0	0	1	0	0	0	0	0	2	#NULL!	#NULL!	#NULL!	2	#NULL!	#NULL!	#NULL!	2
16	2	1	2	1	1	1	3	1	1	2	1	6	1	2	1	2	2	2	0	#NULL!	#NULL!	#NULL!	#NULL!	#NULL!	0	1	1	0	1	1	1	0	1	1	1	1	1	1	0	0	1	1	2	4	2	#NULL!	#NULL!	#NULL!	2
19	1	2	2	1	4	1	2	1	1	1	1	7	2	2	2	1	1	2	1	1	2	2	2	1	1	0	1	1	1	0	1	1	0	0	0	0	0	0	0	0	2	#NULL!	#NULL!	#NULL!	2	#NULL!	#NULL!	#NULL!	2
18	1	2	2	4	1	1	2	1	1	1	2	4	2	1	2	2	2	1	1	1	1	2	2	2	0	1	0	1	0	0	0	1	1	1	0	1	1	1	0	0	2	#NULL!	#NULL!	#NULL!	1	1	#NULL!	#NULL!	1
17	2	1	2	1	1	1	3	1	2	1	#NULL!	6	1	1	2	2	2	2	1	1	1	1	2	2	1	1	1	0	1	1	1	1	1	1	1	1	0	0	0	0	2	#NULL!	#NULL!	#NULL!	1	1	3	#NULL!	1
15	2	2	2	4	3	1	2	1	1	2	1	8	2	2	2	2	2	2	0	#NULL!	#NULL!	#NULL!	#NULL!	#NULL!	0	0	0	1	1	0	0	1	1	1	1	0	0	1	1	0	2	#NULL!	#NULL!	#NULL!	2	#NULL!	#NULL!	#NULL!	2
15	2	2	2	1	1	1	2	1	1	1	2	6	2	2	1	2	2	1	1	2	1	1	1	1	1	0	0	1	0	1	1	1	0	0	0	0	0	0	0	0	2	#NULL!	#NULL!	#NULL!	2	#NULL!	#NULL!	#NULL!	2
17	1	2	2	4	1	1	2	1	2	1	#NULL!	6	2	1	2	1	2	1	1	1	2	2	2	1	0	1	0	0	1	0	0	0	0	0	0	0	0	0	0	0	1	1	1	2	2	#NULL!	#NULL!	#NULL!	2
17	2	1	2	4	1	1	2	1	1	1	4	5	1	2	2	2	2	2	1	1	1	1	2	2	1	1	1	1	1	1	1	1	1	1	1	0	1	0	0	0	2	#NULL!	#NULL!	#NULL!	2	#NULL!	#NULL!	#NULL!	2
17	1	2	2	4	1	1	2	1	1	4	1	7	2	1	2	1	2	2	1	1	1	2	2	2	1	1	0	1	0	1	1	0	1	1	1	1	1	0	0	0	2	#NULL!	#NULL!	#NULL!	2	#NULL!	#NULL!	#NULL!	2
18	1	1	2	4	1	1	3	1	1	2	1	5	1	1	1	2	1	2	1	1	2	1	1	1	0	1	1	0	1	0	0	0	1	1	1	0	1	0	1	0	2	#NULL!	#NULL!	#NULL!	2	#NULL!	#NULL!	#NULL!	2
15	1	1	2	4	1	2	3	2	3	#NULL!	2	3	1	1	2	2	2	2	0	#NULL!	#NULL!	#NULL!	#NULL!	#NULL!	1	1	1	1	1	1	1	1	1	1	1	1	1	0	0	0	2	#NULL!	#NULL!	#NULL!	2	#NULL!	#NULL!	#NULL!	2
19	1	1	2	4	1	1	3	1	1	2	1	6	1	2	2	2	1	2	0	#NULL!	#NULL!	#NULL!	#NULL!	#NULL!	1	1	1	1	1	1	1	0	1	1	0	0	1	0	1	0	2	#NULL!	#NULL!	#NULL!	2	#NULL!	#NULL!	#NULL!	2
18	2	2	2	1	1	1	1	2	1	2	2	4	2	1	1	2	1	2	1	1	2	1	2	1	1	0	1	1	1	0	0	0	1	1	1	0	1	0	0	0	2	#NULL!	#NULL!	#NULL!	2	#NULL!	#NULL!	#NULL!	1
16	2	2	2	4	1	1	2	1	1	1	3	6	1	1	2	2	2	2	0	#NULL!	#NULL!	#NULL!	#NULL!	#NULL!	1	1	0	1	1	1	0	1	1	0	0	0	0	0	0	0	1	1	2	4	2	#NULL!	#NULL!	#NULL!	2
16	2	1	2	4	1	1	3	1	1	3	1	4	1	2	1	1	2	1	1	1	1	1	2	2	0	1	1	1	0	1	1	1	1	1	1	1	1	1	0	0	2	#NULL!	#NULL!	#NULL!	2	#NULL!	#NULL!	#NULL!	2
18	1	2	2	4	1	1	2	2	1	2	3	6	2	1	2	2	2	2	1	1	1	2	2	2	0	1	0	0	1	1	0	0	1	1	1	0	1	0	0	0	2	#NULL!	#NULL!	#NULL!	2	#NULL!	#NULL!	#NULL!	1
17	1	2	2	4	1	1	2	1	2	1	#NULL!	6	2	2	2	2	2	2	1	2	2	2	2	1	1	1	1	1	1	0	0	0	1	0	0	0	0	0	0	0	2	#NULL!	#NULL!	#NULL!	2	#NULL!	#NULL!	#NULL!	1
18	2	1	2	4	1	1	3	1	1	2	2	4	1	1	2	1	1	2	1	1	1	1	2	2	0	1	1	0	1	0	0	0	1	1	1	1	0	0	0	0	2	#NULL!	#NULL!	#NULL!	2	#NULL!	#NULL!	#NULL!	2
16	1	1	2	4	1	1	2	2	1	1	2	7	1	2	2	2	2	2	1	1	1	2	2	2	1	1	1	1	0	0	0	0	1	1	0	0	1	0	0	0	2	#NULL!	#NULL!	#NULL!	2	#NULL!	#NULL!	#NULL!	2
15	2	2	2	4	1	1	3	1	1	1	3	4	2	1	2	1	2	2	0	#NULL!	#NULL!	#NULL!	#NULL!	#NULL!	1	0	1	0	1	1	0	1	1	0	0	0	0	0	0	0	1	1	2	4	2	#NULL!	#NULL!	#NULL!	2
16	2	2	1	4	1	1	1	2	1	2	2	7	2	1	2	2	1	1	1	2	1	1	2	1	1	0	0	1	0	0	1	0	1	1	1	1	1	1	0	0	2	#NULL!	#NULL!	#NULL!	2	#NULL!	#NULL!	#NULL!	2
15	2	2	1	4	1	1	1	1	1	1	2	5	2	1	2	2	2	2	0	#NULL!	#NULL!	#NULL!	#NULL!	#NULL!	1	1	0	0	0	1	1	1	1	1	0	0	0	0	0	0	2	#NULL!	#NULL!	#NULL!	2	#NULL!	#NULL!	#NULL!	2
19	2	2	2	1	1	1	2	2	1	1	3	8	2	2	2	1	1	2	1	1	1	2	2	2	1	1	1	0	1	0	0	0	1	1	0	1	1	1	0	0	2	#NULL!	#NULL!	#NULL!	1	1	4	#NULL!	1
18	2	2	2	4	1	1	2	1	1	1	1	6	2	1	1	1	2	1	0	#NULL!	#NULL!	#NULL!	#NULL!	#NULL!	0	0	1	1	0	1	1	1	0	0	0	0	0	0	0	0	2	#NULL!	#NULL!	#NULL!	2	#NULL!	#NULL!	#NULL!	2
17	1	2	2	1	1	1	3	1	1	3	4	9	2	1	2	1	1	2	1	2	2	2	1	1	1	1	0	0	1	0	1	1	1	1	1	0	0	1	1	0	2	#NULL!	#NULL!	#NULL!	2	#NULL!	#NULL!	#NULL!	2
19	1	1	2	4	1	1	3	1	1	1	3	3	1	2	1	2	2	2	0	#NULL!	#NULL!	#NULL!	#NULL!	#NULL!	0	1	1	0	1	0	0	1	0	0	0	0	0	0	0	0	2	#NULL!	#NULL!	#NULL!	2	#NULL!	#NULL!	#NULL!	2
16	2	2	2	4	1	2	2	1	1	1	4	6	1	2	2	1	1	2	1	1	1	2	2	2	1	0	1	1	1	1	1	1	0	0	0	0	0	0	0	0	2	#NULL!	#NULL!	#NULL!	2	#NULL!	#NULL!	#NULL!	2
18	2	2	2	4	1	1	3	1	1	3	2	7	1	1	2	2	2	1	0	#NULL!	#NULL!	#NULL!	#NULL!	#NULL!	0	0	0	1	0	0	0	1	1	1	1	0	1	0	0	0	2	#NULL!	#NULL!	#NULL!	2	#NULL!	#NULL!	#NULL!	2
19	2	2	2	4	1	1	2	1	3	#NULL!	2	5	2	1	2	2	2	2	0	#NULL!	#NULL!	#NULL!	#NULL!	#NULL!	1	1	0	0	1	1	1	1	0	0	0	0	0	0	0	0	2	#NULL!	#NULL!	#NULL!	2	#NULL!	#NULL!	#NULL!	2
17	1	1	2	4	1	1	3	1	1	3	3	6	1	2	2	2	2	2	1	1	2	1	2	1	0	1	1	1	1	0	0	0	0	1	1	0	1	0	1	0	2	#NULL!	#NULL!	#NULL!	2	#NULL!	#NULL!	#NULL!	2
18	2	2	2	4	1	1	3	1	1	2	2	7	2	2	1	2	2	1	0	#NULL!	#NULL!	#NULL!	#NULL!	#NULL!	0	1	1	1	0	1	1	1	1	1	1	1	1	0	0	0	2	#NULL!	#NULL!	#NULL!	2	#NULL!	#NULL!	#NULL!	1
16	1	2	2	4	1	1	2	3	1	1	2	6	2	1	2	1	2	1	0	#NULL!	#NULL!	#NULL!	#NULL!	#NULL!	1	0	1	0	1	1	1	0	1	1	0	0	1	0	1	0	2	#NULL!	#NULL!	#NULL!	2	#NULL!	#NULL!	#NULL!	2
16	1	1	2	4	1	1	2	1	1	2	3	4	1	2	2	2	2	2	1	1	2	2	2	2	0	1	1	0	1	0	0	0	1	1	1	0	1	0	0	0	2	#NULL!	#NULL!	#NULL!	2	#NULL!	#NULL!	#NULL!	2
15	1	2	2	4	1	1	3	1	1	1	1	7	2	1	2	1	2	2	0	#NULL!	#NULL!	#NULL!	#NULL!	#NULL!	1	1	1	1	0	1	1	1	1	0	0	0	0	0	0	0	2	#NULL!	#NULL!	#NULL!	2	#NULL!	#NULL!	#NULL!	2
17	2	1	2	4	1	1	3	1	1	2	1	6	1	1	1	2	1	2	1	1	1	2	2	2	0	0	1	1	1	1	1	0	1	1	1	1	1	1	0	0	1	1	2	4	2	#NULL!	#NULL!	#NULL!	2
18	2	2	2	4	1	1	2	1	1	1	1	6	1	1	2	2	2	2	1	1	2	2	2	2	1	1	0	1	1	0	0	0	1	1	0	1	0	0	0	0	2	#NULL!	#NULL!	#NULL!	2	#NULL!	#NULL!	#NULL!	2
15	2	1	2	1	1	1	3	1	1	3	1	3	2	2	2	2	1	2	1	1	1	1	1	2	0	1	1	1	1	1	0	1	1	1	1	0	1	0	0	0	1	1	#NULL!	2	2	#NULL!	#NULL!	#NULL!	1
16	1	2	2	4	1	2	3	1	1	2	1	7	2	1	1	2	1	2	0	#NULL!	#NULL!	#NULL!	#NULL!	#NULL!	1	0	0	1	1	1	1	1	1	1	0	0	1	0	0	0	2	#NULL!	#NULL!	#NULL!	2	#NULL!	#NULL!	#NULL!	2
15	1	2	2	3	1	1	2	1	1	1	1	5	2	1	2	2	2	2	1	1	1	1	2	2	0	1	0	1	1	1	0	0	1	1	1	1	0	0	0	0	2	#NULL!	#NULL!	#NULL!	1	2	#NULL!	#NULL!	1
17	2	1	2	4	1	1	2	1	2	1	#NULL!	6	1	2	1	1	2	1	1	1	2	2	2	1	1	1	1	1	0	0	0	0	1	1	0	0	0	1	0	0	2	#NULL!	#NULL!	#NULL!	2	#NULL!	#NULL!	#NULL!	2
16	1	2	2	1	1	1	2	1	1	1	1	4	1	1	2	2	2	2	1	1	1	2	2	2	1	0	0	0	1	0	0	0	1	1	1	1	1	0	1	0	2	#NULL!	#NULL!	#NULL!	2	#NULL!	#NULL!	#NULL!	2
19	2	1	2	1	4	2	3	1	1	2	2	6	2	2	2	2	2	2	1	1	1	1	2	2	1	1	1	1	0	0	0	0	1	1	1	0	1	0	0	1	2	#NULL!	#NULL!	#NULL!	2	#NULL!	#NULL!	#NULL!	2
17	2	2	2	4	1	1	2	1	1	1	1	4	2	1	2	1	1	2	1	1	2	2	2	1	1	1	1	0	1	1	0	1	1	1	1	0	1	1	0	0	2	#NULL!	#NULL!	#NULL!	1	1	#NULL!	#NULL!	1
16	2	1	2	1	1	1	3	1	1	1	2	7	2	2	2	2	2	2	0	#NULL!	#NULL!	#NULL!	#NULL!	#NULL!	1	1	1	1	0	0	1	0	0	0	1	0	0	0	0	0	1	1	2	4	1	1	3	#NULL!	1
15	2	2	2	4	2	1	2	1	1	2	3	7	1	1	2	1	2	2	1	1	2	2	2	2	1	1	0	0	1	1	1	1	1	1	1	0	0	0	0	0	2	#NULL!	#NULL!	#NULL!	2	#NULL!	#NULL!	#NULL!	2
15	2	2	2	1	1	2	3	1	1	1	1	5	2	1	2	2	1	1	0	#NULL!	#NULL!	#NULL!	#NULL!	#NULL!	0	1	1	1	0	0	0	0	1	1	1	0	1	0	0	0	2	#NULL!	#NULL!	#NULL!	2	#NULL!	#NULL!	#NULL!	2
19	1	2	2	4	1	1	3	1	1	1	1	3	2	1	2	2	2	2	1	1	1	1	1	2	1	1	1	0	1	1	1	1	0	0	0	0	0	1	0	0	2	#NULL!	#NULL!	#NULL!	2	#NULL!	#NULL!	#NULL!	2
18	1	1	2	4	1	1	3	1	1	2	2	4	1	2	2	1	1	2	1	1	1	1	2	2	1	1	1	1	1	0	1	1	1	1	1	1	0	0	0	0	2	#NULL!	#NULL!	#NULL!	2	#NULL!	#NULL!	#NULL!	2
16	2	2	2	4	1	1	3	1	1	1	2	5	1	1	1	1	2	1	1	2	2	2	2	1	1	0	1	1	0	0	0	1	1	1	0	0	1	0	0	0	2	#NULL!	#NULL!	#NULL!	2	#NULL!	#NULL!	#NULL!	2
19	2	2	2	4	1	1	3	1	1	2	1	4	2	1	2	1	1	2	1	1	2	2	2	2	0	0	0	0	0	1	1	1	0	0	1	0	0	0	0	0	2	#NULL!	#NULL!	#NULL!	2	#NULL!	#NULL!	#NULL!	2
19	2	1	5	4	1	1	3	2	1	1	1	3	1	2	1	2	2	2	0	#NULL!	#NULL!	#NULL!	#NULL!	#NULL!	1	1	1	1	1	0	0	1	1	1	1	1	1	1	0	0	1	1	2	4	2	#NULL!	#NULL!	#NULL!	2
19	1	2	2	4	1	1	3	1	1	1	2	6	2	2	2	1	1	2	1	1	2	2	2	1	1	0	1	1	1	1	1	1	0	0	0	0	0	0	0	0	2	#NULL!	#NULL!	#NULL!	2	#NULL!	#NULL!	#NULL!	2
16	2	2	5	1	1	1	3	3	2	1	#NULL!	2	2	1	2	2	2	1	1	1	1	2	2	2	1	1	0	1	0	0	0	0	1	1	0	1	1	1	0	0	2	#NULL!	#NULL!	#NULL!	2	#NULL!	#NULL!	#NULL!	1
17	1	1	2	4	1	1	2	1	1	2	1	5	1	1	2	2	2	2	1	1	1	1	2	2	1	1	1	1	1	1	1	1	1	1	1	1	0	0	0	0	2	#NULL!	#NULL!	#NULL!	2	#NULL!	#NULL!	#NULL!	2
16	1	2	2	4	1	1	2	1	1	1	2	5	1	2	2	2	2	2	0	#NULL!	#NULL!	#NULL!	#NULL!	#NULL!	0	0	0	1	1	1	1	0	1	1	1	0	0	1	1	0	2	#NULL!	#NULL!	#NULL!	2	#NULL!	#NULL!	#NULL!	2
15	2	2	2	4	1	1	3	2	2	1	#NULL!	4	2	2	1	2	2	1	1	2	1	1	1	1	1	0	0	1	0	0	0	0	0	0	0	0	0	0	0	0	2	#NULL!	#NULL!	#NULL!	2	#NULL!	#NULL!	#NULL!	1
15	2	2	2	1	1	1	2	2	1	1	4	4	2	1	2	1	2	1	1	1	2	2	2	1	1	1	0	0	0	1	1	1	0	0	0	0	0	0	0	0	1	1	1	2	1	1	2	1	1
19	1	1	2	4	1	1	3	1	1	4	1	6	1	2	2	2	2	2	1	1	1	1	2	2	1	0	1	0	1	1	1	0	1	1	1	0	1	0	0	0	2	#NULL!	#NULL!	#NULL!	2	#NULL!	#NULL!	#NULL!	2
18	2	2	2	3	2	1	2	1	1	2	1	2	2	1	2	1	2	2	1	1	1	2	2	2	1	1	0	1	0	0	0	0	1	1	1	1	1	0	0	0	1	1	1	3	2	#NULL!	#NULL!	#NULL!	1
16	1	1	2	4	1	1	2	3	3	#NULL!	2	3	1	1	1	2	1	2	1	1	2	2	1	1	0	1	0	0	1	1	0	1	1	1	1	0	1	0	1	0	2	#NULL!	#NULL!	#NULL!	2	#NULL!	#NULL!	#NULL!	2
19	1	1	2	4	1	1	2	1	1	2	1	7	2	1	2	2	2	2	0	#NULL!	#NULL!	#NULL!	#NULL!	#NULL!	1	1	1	1	1	1	1	1	1	1	1	1	1	0	0	0	2	#NULL!	#NULL!	#NULL!	2	#NULL!	#NULL!	#NULL!	1
19	1	1	2	4	1	1	2	1	1	2	2	4	2	2	2	2	1	2	0	#NULL!	#NULL!	#NULL!	#NULL!	#NULL!	1	1	1	1	1	1	0	0	1	1	0	0	1	0	1	0	2	#NULL!	#NULL!	#NULL!	2	#NULL!	#NULL!	#NULL!	2
19	1	2	2	4	1	1	3	2	1	1	3	6	2	1	1	2	1	2	1	1	2	1	2	1	1	0	1	1	1	0	0	0	1	1	1	0	1	0	0	0	2	#NULL!	#NULL!	#NULL!	2	#NULL!	#NULL!	#NULL!	2
16	2	2	2	4	1	1	2	1	1	3	1	8	2	1	2	2	2	2	0	#NULL!	#NULL!	#NULL!	#NULL!	#NULL!	1	1	0	1	1	0	0	0	1	0	0	0	0	0	0	0	2	#NULL!	#NULL!	#NULL!	2	#NULL!	#NULL!	#NULL!	2
17	2	1	5	4	1	2	2	2	1	2	3	6	1	2	1	1	2	1	1	1	1	1	2	2	0	0	1	1	0	0	0	0	1	1	1	1	1	1	0	0	2	#NULL!	#NULL!	#NULL!	2	#NULL!	#NULL!	#NULL!	2
16	2	2	5	4	1	1	2	1	2	1	#NULL!	4	2	1	2	2	2	2	1	1	1	2	2	2	0	1	0	0	1	1	0	1	1	1	1	0	1	0	0	0	1	1	1	2	2	#NULL!	#NULL!	#NULL!	2
19	1	2	2	1	1	1	2	2	1	2	2	5	2	2	2	2	2	2	1	2	2	2	2	1	1	1	1	1	0	0	1	0	1	0	0	0	0	0	0	0	2	#NULL!	#NULL!	#NULL!	1	1	4	#NULL!	1
18	1	1	2	4	1	1	2	1	1	1	2	7	1	1	2	1	1	2	1	1	1	1	2	2	1	1	1	1	1	1	1	1	1	1	1	1	0	0	0	0	2	#NULL!	#NULL!	#NULL!	2	#NULL!	#NULL!	#NULL!	2
16	2	1	2	1	1	1	2	1	1	1	3	5	1	2	2	2	2	2	1	1	1	1	2	2	1	1	1	1	0	0	0	0	1	1	0	0	1	0	0	0	2	#NULL!	#NULL!	#NULL!	2	#NULL!	#NULL!	#NULL!	2
19	1	2	2	4	1	1	2	1	1	2	2	3	2	1	2	1	2	2	0	#NULL!	#NULL!	#NULL!	#NULL!	#NULL!	1	0	1	0	1	1	1	1	1	0	0	0	0	0	0	0	2	#NULL!	#NULL!	#NULL!	2	#NULL!	#NULL!	#NULL!	2
19	2	2	2	4	1	1	2	1	1	1	2	6	2	1	2	2	1	1	1	2	1	1	2	1	1	0	0	1	0	0	1	1	1	1	1	1	1	1	0	0	2	#NULL!	#NULL!	#NULL!	2	#NULL!	#NULL!	#NULL!	2
19	2	2	2	4	1	1	3	1	1	1	3	4	1	1	2	2	2	2	0	#NULL!	#NULL!	#NULL!	#NULL!	#NULL!	1	1	0	0	0	1	1	1	1	1	0	0	0	0	0	0	1	1	2	3	2	#NULL!	#NULL!	#NULL!	2
16	2	2	2	4	1	1	2	1	1	1	1	3	2	2	2	1	1	2	1	1	1	2	2	2	1	1	1	0	1	0	0	0	1	1	0	1	1	1	0	0	2	#NULL!	#NULL!	#NULL!	2	#NULL!	#NULL!	#NULL!	2
16	2	2	2	4	1	1	2	1	1	3	4	4	1	1	1	1	2	1	0	#NULL!	#NULL!	#NULL!	#NULL!	#NULL!	0	0	1	1	0	1	1	1	0	0	0	0	0	0	0	0	2	#NULL!	#NULL!	#NULL!	2	#NULL!	#NULL!	#NULL!	2
16	2	2	2	4	1	1	3	1	1	1	3	6	2	1	2	1	1	2	1	2	2	2	1	1	0	1	0	0	1	1	1	1	1	1	1	0	0	1	1	0	2	#NULL!	#NULL!	#NULL!	2	#NULL!	#NULL!	#NULL!	1
19	1	1	2	4	1	2	3	3	1	1	4	4	1	2	1	2	2	2	0	#NULL!	#NULL!	#NULL!	#NULL!	#NULL!	0	1	0	1	1	0	0	1	0	0	0	0	0	0	0	0	2	#NULL!	#NULL!	#NULL!	2	#NULL!	#NULL!	#NULL!	2
18	1	2	2	4	1	1	2	1	1	3	2	4	2	2	2	1	1	2	1	1	1	2	2	2	1	0	1	1	1	1	1	1	0	0	0	0	0	0	0	0	1	1	2	4	2	#NULL!	#NULL!	#NULL!	2
15	2	2	2	4	1	1	3	1	3	#NULL!	2	3	2	1	2	2	2	1	0	#NULL!	#NULL!	#NULL!	#NULL!	#NULL!	0	0	0	1	0	1	1	0	1	1	1	0	1	0	0	0	2	#NULL!	#NULL!	#NULL!	2	#NULL!	#NULL!	#NULL!	2
16	2	2	2	4	1	1	2	1	1	3	3	4	1	1	2	2	2	2	0	#NULL!	#NULL!	#NULL!	#NULL!	#NULL!	0	1	0	0	1	0	0	0	0	0	0	0	0	0	0	0	2	#NULL!	#NULL!	#NULL!	2	#NULL!	#NULL!	#NULL!	2
18	2	1	2	4	1	1	2	1	1	2	2	7	2	2	2	2	2	2	1	1	2	1	2	1	1	1	0	1	1	1	0	1	0	1	1	0	1	0	1	0	2	#NULL!	#NULL!	#NULL!	2	#NULL!	#NULL!	#NULL!	2
19	1	2	2	4	1	1	2	1	1	1	2	5	2	2	1	2	2	1	0	#NULL!	#NULL!	#NULL!	#NULL!	#NULL!	0	1	1	1	0	1	1	1	1	1	1	1	1	0	0	0	2	#NULL!	#NULL!	#NULL!	2	#NULL!	#NULL!	#NULL!	1
15	2	2	2	1	1	1	3	1	1	2	3	8	2	1	2	1	2	1	0	#NULL!	#NULL!	#NULL!	#NULL!	#NULL!	1	1	1	0	1	1	0	0	1	1	0	0	1	0	1	0	2	#NULL!	#NULL!	#NULL!	2	#NULL!	#NULL!	#NULL!	2
17	1	1	2	1	1	1	3	1	1	1	1	6	1	2	2	2	2	2	1	1	2	1	2	2	1	1	0	0	1	0	0	1	1	1	1	0	1	0	0	0	2	#NULL!	#NULL!	#NULL!	2	#NULL!	#NULL!	#NULL!	1
16	1	2	2	1	1	1	3	1	1	2	1	3	1	1	2	1	2	2	0	#NULL!	#NULL!	#NULL!	#NULL!	#NULL!	0	1	1	1	0	0	0	1	1	0	0	0	0	0	0	0	2	#NULL!	#NULL!	#NULL!	2	#NULL!	#NULL!	#NULL!	2
16	1	1	2	4	1	1	3	1	1	1	1	6	1	1	1	2	1	2	1	1	1	2	2	2	0	0	1	0	1	0	0	1	1	1	1	1	1	1	0	0	1	1	2	4	2	#NULL!	#NULL!	#NULL!	2
19	2	2	2	1	1	1	3	1	1	1	1	3	2	1	2	2	2	2	1	1	2	2	2	2	1	1	0	1	1	1	0	1	1	1	0	1	0	0	0	0	2	#NULL!	#NULL!	#NULL!	2	#NULL!	#NULL!	#NULL!	2
19	2	1	2	4	1	2	3	1	1	1	1	7	2	2	2	2	1	2	1	1	1	1	1	2	1	0	0	1	1	0	1	0	1	1	1	0	1	0	0	0	1	1	#NULL!	2	2	#NULL!	#NULL!	#NULL!	2
17	2	2	2	4	1	1	3	1	1	3	1	5	2	1	1	2	1	2	0	#NULL!	#NULL!	#NULL!	#NULL!	#NULL!	0	0	0	1	1	1	1	1	1	1	0	0	1	0	0	0	2	#NULL!	#NULL!	#NULL!	2	#NULL!	#NULL!	#NULL!	2
18	1	2	2	4	1	1	3	1	1	2	1	6	2	1	2	2	2	2	1	1	1	1	2	2	0	1	0	1	1	0	0	0	1	1	1	1	0	0	0	0	2	#NULL!	#NULL!	#NULL!	2	#NULL!	#NULL!	#NULL!	2
16	1	1	2	4	1	1	2	1	1	1	1	4	2	2	1	1	2	1	1	1	2	1	2	1	1	0	1	1	0	1	1	1	1	1	0	0	0	1	0	0	2	#NULL!	#NULL!	#NULL!	2	#NULL!	#NULL!	#NULL!	2
16	2	2	2	4	1	1	2	1	2	1	#NULL!	6	2	1	2	2	2	2	1	1	1	2	2	2	1	1	0	0	1	0	1	1	1	1	1	1	1	0	1	0	1	1	2	3	1	2	#NULL!	#NULL!	1
19	1	1	2	4	1	1	2	1	1	1	1	4	1	2	2	2	2	2	1	1	1	2	2	2	1	1	0	1	0	0	0	1	1	1	1	0	1	0	0	1	2	#NULL!	#NULL!	#NULL!	2	#NULL!	#NULL!	#NULL!	2
18	2	2	2	1	1	1	2	1	1	2	2	7	1	1	2	1	1	2	1	1	2	2	2	1	0	1	1	0	1	1	1	0	1	1	1	0	1	1	0	0	2	#NULL!	#NULL!	#NULL!	2	#NULL!	#NULL!	#NULL!	2
17	2	1	2	1	4	1	3	1	1	1	1	6	2	2	2	2	2	2	0	#NULL!	#NULL!	#NULL!	#NULL!	#NULL!	1	0	1	1	0	0	0	0	0	0	1	0	0	0	0	0	1	1	2	4	2	#NULL!	#NULL!	#NULL!	2
15	2	2	2	4	1	1	3	1	1	1	2	4	1	1	2	1	2	2	1	1	2	2	2	2	1	1	0	0	1	1	1	1	1	1	1	0	0	0	0	0	2	#NULL!	#NULL!	#NULL!	1	1	#NULL!	#NULL!	1
15	2	2	2	1	1	1	2	1	1	2	3	7	2	1	2	2	1	1	0	#NULL!	#NULL!	#NULL!	#NULL!	#NULL!	0	1	1	1	0	0	0	0	0	0	0	0	0	0	0	0	2	2	2	#NULL!	1	1	3	#NULL!	1
17	2	2	2	4	3	1	2	1	1	1	1	5	2	1	2	2	2	2	1	1	1	1	1	2	1	1	1	0	1	1	1	1	1	1	1	0	1	0	0	0	2	#NULL!	#NULL!	#NULL!	2	#NULL!	#NULL!	#NULL!	2
17	1	1	2	1	1	1	3	1	1	1	1	3	1	2	2	1	1	2	1	1	1	1	2	2	1	1	0	1	1	1	1	0	1	0	0	0	0	0	0	0	2	#NULL!	#NULL!	#NULL!	2	#NULL!	#NULL!	#NULL!	2
17	1	2	2	4	1	1	2	1	1	2	2	4	2	1	1	1	2	1	1	2	2	2	2	1	1	0	1	1	0	0	0	0	1	1	1	1	0	0	0	0	2	#NULL!	#NULL!	#NULL!	2	#NULL!	#NULL!	#NULL!	2
18	2	2	2	4	1	1	3	1	1	1	2	5	2	1	2	1	1	2	1	1	2	2	2	2	1	1	0	0	0	1	1	1	1	1	0	0	1	0	0	0	2	#NULL!	#NULL!	#NULL!	2	#NULL!	#NULL!	#NULL!	2
15	2	1	2	4	1	1	3	1	1	2	1	4	1	2	1	2	2	2	0	#NULL!	#NULL!	#NULL!	#NULL!	#NULL!	1	1	0	0	1	1	1	0	1	0	0	0	0	0	0	0	1	1	2	4	2	#NULL!	#NULL!	#NULL!	2
19	2	2	2	4	1	2	3	1	1	1	1	3	2	2	2	1	1	2	1	1	2	2	2	1	1	0	1	1	1	0	0	0	1	1	1	1	1	1	0	0	2	#NULL!	#NULL!	#NULL!	2	#NULL!	#NULL!	#NULL!	2
18	1	2	5	4	1	1	2	3	1	1	2	6	2	1	2	2	2	1	1	1	1	2	2	2	1	1	0	1	1	1	0	1	1	1	0	0	0	0	0	0	2	#NULL!	#NULL!	#NULL!	2	#NULL!	#NULL!	#NULL!	2
16	2	1	2	4	1	1	2	1	2	1	#NULL!	2	1	1	2	2	2	2	1	1	1	1	2	2	1	0	1	0	1	1	1	1	1	1	0	1	1	1	0	0	2	#NULL!	#NULL!	#NULL!	2	#NULL!	#NULL!	#NULL!	2
16	1	2	2	1	1	1	3	3	1	2	1	5	2	2	2	2	2	2	0	#NULL!	#NULL!	#NULL!	#NULL!	#NULL!	0	0	0	1	1	1	0	1	0	0	0	0	0	0	0	0	1	1	2	4	2	#NULL!	#NULL!	#NULL!	1
18	1	2	2	4	1	1	3	1	1	1	2	5	2	2	1	2	2	1	1	2	1	1	1	1	1	0	0	1	0	0	0	1	1	1	1	0	0	1	1	0	2	#NULL!	#NULL!	#NULL!	2	#NULL!	#NULL!	#NULL!	2
17	1	2	2	4	1	1	3	1	2	1	#NULL!	4	2	1	2	1	2	1	1	1	2	2	2	1	1	0	0	0	0	0	0	0	0	0	0	0	0	0	0	0	2	#NULL!	#NULL!	#NULL!	2	#NULL!	#NULL!	#NULL!	2
18	1	1	2	4	1	1	3	3	1	1	4	4	1	2	2	2	2	2	1	1	1	1	2	2	1	0	0	1	1	0	0	0	0	0	0	0	0	0	0	0	2	#NULL!	#NULL!	#NULL!	2	#NULL!	#NULL!	#NULL!	1
16	2	2	2	4	1	1	3	1	1	4	1	6	2	1	2	1	2	2	1	1	1	2	2	2	1	1	0	1	0	1	0	1	1	1	1	0	1	0	0	0	2	#NULL!	#NULL!	#NULL!	2	#NULL!	#NULL!	#NULL!	1
15	2	1	2	4	1	1	3	1	1	2	1	2	1	1	1	2	1	2	1	1	2	1	1	1	0	1	0	0	1	0	1	0	0	0	0	0	0	0	0	0	2	#NULL!	#NULL!	#NULL!	2	#NULL!	#NULL!	#NULL!	2
16	2	1	2	4	1	2	2	3	3	#NULL!	2	3	1	1	2	2	2	2	0	#NULL!	#NULL!	#NULL!	#NULL!	#NULL!	1	0	1	1	1	1	1	1	0	1	1	0	1	0	1	0	2	#NULL!	#NULL!	#NULL!	2	#NULL!	#NULL!	#NULL!	2
15	1	1	2	4	1	1	2	1	1	2	1	7	1	2	2	2	1	2	0	#NULL!	#NULL!	#NULL!	#NULL!	#NULL!	1	1	0	1	1	0	0	0	1	1	1	1	1	0	0	0	2	#NULL!	#NULL!	#NULL!	2	#NULL!	#NULL!	#NULL!	2
19	1	2	5	4	1	1	3	3	1	2	2	4	2	1	1	2	1	2	1	1	2	1	2	1	1	0	1	1	1	1	1	0	1	1	0	0	1	0	1	0	2	#NULL!	#NULL!	#NULL!	2	#NULL!	#NULL!	#NULL!	2
18	2	2	5	4	1	1	3	1	1	1	3	6	2	1	2	2	2	2	0	#NULL!	#NULL!	#NULL!	#NULL!	#NULL!	1	1	0	1	1	0	1	1	1	1	1	0	1	0	0	0	1	1	2	4	2	#NULL!	#NULL!	#NULL!	2
17	1	1	2	1	1	1	3	3	1	3	1	8	2	2	1	1	2	1	1	1	1	1	2	2	0	0	1	1	0	0	0	1	1	0	0	0	0	0	0	0	2	#NULL!	#NULL!	#NULL!	1	1	4	#NULL!	1
19	2	2	2	4	1	2	3	1	1	2	3	6	1	1	2	2	2	2	1	1	1	2	2	2	1	1	0	0	1	1	1	1	1	1	1	1	1	1	0	0	1	1	1	2	2	#NULL!	#NULL!	#NULL!	2
16	2	2	2	1	1	1	3	1	2	1	#NULL!	4	2	2	2	2	2	2	1	2	2	2	2	1	1	1	1	1	0	0	0	1	1	1	0	1	0	0	0	0	2	#NULL!	#NULL!	#NULL!	2	#NULL!	#NULL!	#NULL!	2
18	2	1	2	4	1	1	2	1	1	2	2	5	1	1	2	1	1	2	1	1	1	1	2	2	1	1	1	1	1	1	1	1	1	1	1	0	1	0	0	0	2	#NULL!	#NULL!	#NULL!	2	#NULL!	#NULL!	#NULL!	2
19	2	1	2	4	1	1	3	1	1	1	2	7	2	2	2	2	2	2	1	1	1	1	2	2	1	1	1	1	0	0	0	0	1	1	0	0	1	0	0	0	2	#NULL!	#NULL!	#NULL!	2	#NULL!	#NULL!	#NULL!	2
17	2	2	2	4	1	1	2	1	1	1	3	5	2	1	2	1	2	2	0	#NULL!	#NULL!	#NULL!	#NULL!	#NULL!	1	0	1	0	1	1	1	1	1	1	1	1	0	0	0	0	1	1	2	4	2	#NULL!	#NULL!	#NULL!	2
18	1	2	2	4	1	1	3	1	1	2	2	3	1	1	2	2	1	1	1	2	1	1	2	1	0	0	0	1	0	1	1	1	1	1	0	0	0	1	0	0	2	#NULL!	#NULL!	#NULL!	2	#NULL!	#NULL!	#NULL!	2
16	1	2	2	4	1	1	3	1	1	1	2	6	2	1	2	2	2	2	0	#NULL!	#NULL!	#NULL!	#NULL!	#NULL!	1	1	0	0	0	0	0	1	1	1	1	1	1	0	1	0	2	#NULL!	#NULL!	#NULL!	2	#NULL!	#NULL!	#NULL!	2
16	2	2	2	4	1	1	2	1	1	1	3	4	2	2	2	1	1	2	1	1	1	2	2	2	1	1	1	0	1	1	1	1	1	1	1	0	1	0	0	1	2	#NULL!	#NULL!	#NULL!	2	#NULL!	#NULL!	#NULL!	1
15	2	2	2	4	1	1	3	3	1	1	1	3	2	1	1	1	2	1	0	#NULL!	#NULL!	#NULL!	#NULL!	#NULL!	0	0	1	1	0	1	1	0	1	1	1	0	1	1	0	0	2	#NULL!	#NULL!	#NULL!	2	#NULL!	#NULL!	#NULL!	2
17	2	2	2	4	1	2	3	1	1	3	4	4	2	1	2	1	1	2	1	2	2	2	1	1	1	1	0	0	1	0	0	0	0	0	1	0	0	0	0	0	2	#NULL!	#NULL!	#NULL!	2	#NULL!	#NULL!	#NULL!	2
18	1	1	2	4	1	1	3	1	1	1	3	6	2	2	1	2	2	2	0	#NULL!	#NULL!	#NULL!	#NULL!	#NULL!	0	1	0	1	1	1	0	1	1	1	1	0	0	0	0	0	2	#NULL!	#NULL!	#NULL!	2	#NULL!	#NULL!	#NULL!	2
15	2	2	2	4	1	1	3	3	1	1	4	4	2	2	2	1	1	2	1	1	1	2	2	2	1	0	1	1	1	1	1	1	1	1	1	0	1	0	0	0	2	#NULL!	#NULL!	#NULL!	2	#NULL!	#NULL!	#NULL!	2
16	1	2	2	4	1	1	3	1	1	3	2	4	2	1	2	2	2	1	0	#NULL!	#NULL!	#NULL!	#NULL!	#NULL!	0	0	0	1	0	1	0	0	0	0	0	0	0	1	0	0	2	#NULL!	#NULL!	#NULL!	2	#NULL!	#NULL!	#NULL!	1
15	1	2	2	4	1	1	3	1	3	#NULL!	2	3	2	1	2	2	2	2	0	#NULL!	#NULL!	#NULL!	#NULL!	#NULL!	1	1	0	0	1	0	0	0	1	1	1	1	0	0	0	0	2	#NULL!	#NULL!	#NULL!	2	#NULL!	#NULL!	#NULL!	2
17	1	1	2	4	1	1	2	3	1	3	3	4	2	2	2	2	2	2	1	1	2	2	2	1	0	1	0	1	1	0	0	0	1	1	0	0	1	0	0	0	2	#NULL!	#NULL!	#NULL!	2	#NULL!	#NULL!	#NULL!	2
16	2	2	2	4	1	1	2	1	1	2	2	7	2	2	1	2	2	1	0	#NULL!	#NULL!	#NULL!	#NULL!	#NULL!	0	1	1	1	1	0	0	0	0	0	1	0	0	0	0	0	1	1	2	4	2	#NULL!	#NULL!	#NULL!	2
19	2	2	5	4	1	1	3	3	1	1	2	5	2	1	2	1	2	1	0	#NULL!	#NULL!	#NULL!	#NULL!	#NULL!	1	0	1	0	1	1	0	1	1	1	1	1	1	1	0	0	2	#NULL!	#NULL!	#NULL!	2	#NULL!	#NULL!	#NULL!	2
17	2	1	5	4	1	1	2	1	1	2	3	8	1	2	2	2	2	2	1	1	2	2	2	2	1	1	0	0	1	0	1	0	0	0	0	0	0	0	0	0	2	#NULL!	#NULL!	#NULL!	2	#NULL!	#NULL!	#NULL!	2
16	1	2	2	1	1	1	3	3	1	1	1	6	2	1	2	1	2	2	0	#NULL!	#NULL!	#NULL!	#NULL!	#NULL!	0	1	1	1	1	1	1	1	1	1	0	1	1	1	0	0	2	#NULL!	#NULL!	#NULL!	1	1	4	#NULL!	1
15	1	1	2	4	1	1	3	1	1	2	1	7	1	1	1	2	1	2	1	1	1	2	2	2	1	0	1	0	0	0	0	0	1	1	1	1	0	0	0	0	1	1	2	4	2	#NULL!	#NULL!	#NULL!	2
15	2	1	2	1	1	2	2	1	1	2	1	7	2	1	2	2	2	2	1	1	1	2	2	2	1	0	1	1	1	1	1	1	1	1	1	0	0	1	1	0	1	1	2	4	2	#NULL!	#NULL!	#NULL!	2
19	1	2	2	4	1	1	2	1	1	1	1	5	1	2	2	2	1	2	1	1	2	2	2	2	1	1	0	1	1	0	1	1	0	0	0	0	0	0	0	0	2	#NULL!	#NULL!	#NULL!	2	#NULL!	#NULL!	#NULL!	2
18	2	1	2	4	1	1	2	1	1	3	1	3	2	1	2	2	2	2	1	1	1	2	1	2	1	0	0	1	1	0	0	1	0	0	0	0	0	0	0	0	1	1	#NULL!	2	2	#NULL!	#NULL!	#NULL!	2
16	2	2	2	4	1	1	2	1	1	2	1	4	1	2	2	2	1	2	0	#NULL!	#NULL!	#NULL!	#NULL!	#NULL!	0	0	0	1	1	1	1	1	1	1	1	0	1	0	0	0	2	#NULL!	#NULL!	#NULL!	2	#NULL!	#NULL!	#NULL!	2
19	2	2	2	4	1	1	3	1	1	1	1	5	1	1	1	2	1	2	1	1	1	1	2	2	0	0	0	1	1	0	0	0	1	1	1	1	1	0	0	0	2	#NULL!	#NULL!	#NULL!	2	#NULL!	#NULL!	#NULL!	2
19	2	1	2	4	1	1	3	1	2	1	#NULL!	4	1	1	1	2	1	2	1	1	2	2	2	1	1	1	1	1	0	1	1	1	1	1	1	0	1	0	1	0	2	#NULL!	#NULL!	#NULL!	2	#NULL!	#NULL!	#NULL!	2
19	2	2	2	4	1	1	2	1	1	1	1	3	2	1	2	2	2	2	1	1	1	2	2	2	1	0	0	0	1	0	0	0	1	1	1	1	1	0	0	0	2	#NULL!	#NULL!	#NULL!	2	#NULL!	#NULL!	#NULL!	1
18	1	1	5	3	1	1	3	1	1	2	2	6	2	2	1	1	2	1	1	1	1	2	2	2	1	1	0	1	1	1	1	1	1	1	0	0	1	0	1	0	2	#NULL!	#NULL!	#NULL!	2	#NULL!	#NULL!	#NULL!	2
19	1	2	1	1	4	1	3	1	1	1	1	2	1	1	2	2	2	2	1	1	2	2	2	1	0	0	1	0	1	1	1	0	1	1	1	0	1	0	0	0	2	#NULL!	#NULL!	#NULL!	1	1	2	2	2
15	2	1	5	2	2	1	2	2	1	1	2	5	2	2	2	2	2	2	0	#NULL!	#NULL!	#NULL!	#NULL!	#NULL!	1	1	1	1	0	0	0	0	1	0	0	0	0	0	0	0	1	1	2	4	2	#NULL!	#NULL!	#NULL!	2
17	2	2	2	1	2	1	3	2	1	2	3	5	2	1	2	1	1	2	1	1	2	2	2	2	1	0	0	0	1	1	1	1	1	1	1	1	1	1	0	0	2	2	2	#NULL!	2	#NULL!	#NULL!	#NULL!	2
16	2	2	2	4	1	1	2	1	1	1	1	4	1	2	2	2	2	2	0	#NULL!	#NULL!	#NULL!	#NULL!	#NULL!	0	1	1	1	0	1	1	0	1	1	1	0	1	0	0	0	2	#NULL!	#NULL!	#NULL!	2	#NULL!	#NULL!	#NULL!	1
15	1	2	2	1	1	1	3	1	1	1	1	4	1	1	2	1	2	2	1	1	1	1	1	2	1	1	1	0	1	0	0	0	1	0	0	0	0	0	0	0	2	#NULL!	#NULL!	#NULL!	2	#NULL!	#NULL!	#NULL!	2
19	2	1	5	4	1	1	2	1	1	2	2	6	1	1	2	2	1	1	1	1	1	2	2	2	0	0	0	1	1	1	0	1	1	1	1	1	0	0	0	0	2	#NULL!	#NULL!	#NULL!	2	#NULL!	#NULL!	#NULL!	2
19	1	2	2	1	1	1	3	1	1	1	2	2	2	1	2	2	2	2	1	2	2	2	2	1	1	1	1	1	0	1	1	1	1	1	0	0	1	0	0	0	1	1	2	4	2	#NULL!	#NULL!	#NULL!	2
17	1	2	2	4	1	1	2	1	1	2	1	3	1	2	2	1	1	2	1	1	2	2	2	2	0	0	0	0	1	1	0	0	1	0	0	0	0	0	0	0	2	#NULL!	#NULL!	#NULL!	1	1	3	3	2
18	1	1	5	1	1	2	3	2	1	1	1	7	2	1	1	1	2	1	0	#NULL!	#NULL!	#NULL!	#NULL!	#NULL!	1	0	0	0	1	0	0	1	1	1	1	1	1	1	0	0	1	1	2	4	2	#NULL!	#NULL!	#NULL!	1
16	1	2	2	4	1	1	3	3	1	1	2	4	1	1	2	1	1	2	1	1	2	2	2	1	1	1	1	1	1	0	0	1	1	1	0	0	0	0	0	0	2	#NULL!	#NULL!	#NULL!	1	2	#NULL!	#NULL!	1
16	2	2	2	1	1	1	2	1	2	1	#NULL!	6	2	2	1	2	2	2	1	1	1	2	2	2	0	0	0	1	1	0	0	0	1	1	0	1	1	1	0	0	2	#NULL!	#NULL!	#NULL!	2	#NULL!	#NULL!	#NULL!	2
19	2	1	2	4	1	1	3	2	1	2	1	8	1	2	2	1	1	2	1	1	1	2	2	2	1	1	1	0	1	1	0	1	0	0	0	0	0	0	0	0	2	#NULL!	#NULL!	#NULL!	1	1	1	1	1
18	2	2	2	1	1	1	3	1	1	1	2	6	2	1	2	2	2	1	0	#NULL!	#NULL!	#NULL!	#NULL!	#NULL!	0	0	0	1	1	0	1	0	1	1	1	0	0	1	1	0	1	1	2	4	1	1	4	#NULL!	1
17	1	2	2	4	1	1	3	1	2	1	#NULL!	4	2	1	2	2	2	2	1	2	1	1	1	1	1	0	0	1	1	1	1	1	0	0	0	0	0	0	0	0	2	#NULL!	#NULL!	#NULL!	2	#NULL!	#NULL!	#NULL!	1
15	1	2	2	1	1	1	3	1	1	1	4	5	1	2	2	2	2	2	1	1	2	2	2	1	1	0	0	0	0	0	0	0	0	0	0	0	0	0	0	0	1	1	1	2	2	#NULL!	#NULL!	#NULL!	1
15	2	1	2	1	1	1	3	1	1	4	1	7	1	2	1	2	2	1	1	1	1	2	2	2	1	1	0	1	1	1	1	1	1	1	1	0	1	0	0	0	2	#NULL!	#NULL!	#NULL!	2	#NULL!	#NULL!	#NULL!	1
17	1	2	2	4	1	1	3	1	1	2	1	5	2	1	2	1	2	1	1	1	1	2	2	2	1	1	0	1	1	0	1	1	0	0	0	0	0	0	0	0	2	#NULL!	#NULL!	#NULL!	2	#NULL!	#NULL!	#NULL!	2
17	2	1	2	1	1	1	2	1	3	#NULL!	2	3	1	2	2	2	2	2	1	1	2	2	1	1	1	0	0	0	1	0	0	1	0	1	1	0	1	0	1	0	2	#NULL!	#NULL!	#NULL!	2	#NULL!	#NULL!	#NULL!	2
17	2	1	2	1	1	1	3	1	1	2	1	6	1	1	2	1	2	2	0	#NULL!	#NULL!	#NULL!	#NULL!	#NULL!	1	1	1	1	1	1	1	1	1	1	1	1	1	0	0	0	2	#NULL!	#NULL!	#NULL!	2	#NULL!	#NULL!	#NULL!	2
18	2	1	5	1	1	2	2	1	1	2	2	4	2	1	1	2	1	2	0	#NULL!	#NULL!	#NULL!	#NULL!	#NULL!	1	1	0	1	1	0	0	0	1	1	0	0	1	0	1	0	2	#NULL!	#NULL!	#NULL!	2	#NULL!	#NULL!	#NULL!	1
15	2	2	2	1	1	1	3	1	1	1	3	3	1	1	2	2	2	2	1	1	2	1	2	1	0	1	1	1	1	1	1	1	1	1	1	0	1	0	0	0	2	#NULL!	#NULL!	#NULL!	2	#NULL!	#NULL!	#NULL!	2
19	2	2	2	1	1	1	2	1	1	3	1	4	1	2	2	2	1	2	0	#NULL!	#NULL!	#NULL!	#NULL!	#NULL!	1	1	0	1	1	0	0	0	1	0	0	0	0	0	0	0	1	1	2	4	1	#NULL!	#NULL!	#NULL!	1
18	1	1	2	4	1	1	3	1	1	2	3	6	1	1	1	2	1	2	1	1	1	2	2	2	0	0	1	1	0	1	1	1	1	1	1	1	1	1	0	0	2	#NULL!	#NULL!	#NULL!	2	#NULL!	#NULL!	#NULL!	2
16	1	2	2	4	1	2	3	1	2	1	#NULL!	4	2	1	2	2	2	2	1	1	1	2	2	2	1	0	0	0	1	1	1	0	1	1	0	1	0	0	0	0	2	#NULL!	#NULL!	#NULL!	2	#NULL!	#NULL!	#NULL!	2
16	2	2	2	4	1	1	3	1	1	2	2	4	1	2	1	1	2	1	1	2	2	2	2	1	1	0	1	1	1	0	0	0	1	1	1	0	1	0	0	0	2	#NULL!	#NULL!	#NULL!	2	#NULL!	#NULL!	#NULL!	2
18	2	1	2	1	1	1	3	2	1	1	2	3	1	1	2	2	2	2	1	1	1	2	2	2	0	0	1	1	1	1	1	1	1	1	0	0	1	0	0	0	2	#NULL!	#NULL!	#NULL!	2	#NULL!	#NULL!	#NULL!	1
17	2	1	2	1	1	1	2	1	1	1	3	4	2	2	2	2	2	2	1	1	1	2	2	2	1	1	1	1	0	1	1	0	1	1	1	1	0	0	0	0	2	#NULL!	#NULL!	#NULL!	2	#NULL!	#NULL!	#NULL!	2
18	1	2	2	1	1	2	3	2	1	2	2	7	1	1	2	1	1	2	0	#NULL!	#NULL!	#NULL!	#NULL!	#NULL!	1	1	1	0	1	0	0	0	1	1	0	0	0	1	0	0	1	1	2	4	2	#NULL!	#NULL!	#NULL!	1
16	2	2	2	4	1	1	3	1	1	1	2	5	2	2	2	2	2	2	1	2	1	1	2	1	1	0	0	1	1	1	0	1	1	1	1	1	1	0	1	0	2	#NULL!	#NULL!	#NULL!	2	#NULL!	#NULL!	#NULL!	2
15	1	2	2	1	1	1	2	2	1	1	3	8	1	1	2	1	2	2	0	#NULL!	#NULL!	#NULL!	#NULL!	#NULL!	1	1	0	0	0	1	1	1	1	1	1	0	1	0	0	1	2	#NULL!	#NULL!	#NULL!	1	1	2	1	1
16	1	2	2	4	1	1	3	1	1	1	1	6	1	1	2	2	1	1	1	1	1	2	2	2	1	0	1	0	1	1	0	0	1	1	1	0	1	1	0	0	2	#NULL!	#NULL!	#NULL!	2	#NULL!	#NULL!	#NULL!	2
16	1	2	2	3	2	1	3	1	1	3	4	3	2	1	2	2	2	2	0	#NULL!	#NULL!	#NULL!	#NULL!	#NULL!	0	1	1	1	0	0	0	0	0	0	1	0	0	0	0	0	2	#NULL!	#NULL!	#NULL!	2	#NULL!	#NULL!	#NULL!	1
19	2	2	2	4	1	1	2	2	1	1	3	6	2	2	2	1	1	2	1	2	2	2	1	1	1	0	0	0	1	0	0	0	1	1	1	0	0	0	0	0	2	#NULL!	#NULL!	#NULL!	2	#NULL!	#NULL!	#NULL!	2
18	2	1	2	4	1	1	2	1	1	1	4	3	1	1	1	1	2	1	0	#NULL!	#NULL!	#NULL!	#NULL!	#NULL!	0	1	0	1	1	0	0	0	1	1	1	0	1	0	0	0	1	1	2	4	2	#NULL!	#NULL!	#NULL!	1
15	2	2	2	1	1	1	2	1	1	3	2	7	2	1	2	1	1	2	1	1	1	2	2	2	1	1	1	1	1	1	0	1	0	0	0	0	0	1	0	0	2	#NULL!	#NULL!	#NULL!	2	#NULL!	#NULL!	#NULL!	2
16	1	2	2	4	1	1	3	1	3	#NULL!	2	5	2	2	1	2	2	2	0	#NULL!	#NULL!	#NULL!	#NULL!	#NULL!	0	0	0	1	0	0	1	0	1	1	1	1	0	0	0	0	2	#NULL!	#NULL!	#NULL!	2	#NULL!	#NULL!	#NULL!	2
19	1	2	2	4	1	1	2	1	1	3	3	6	2	2	2	1	1	2	0	#NULL!	#NULL!	#NULL!	#NULL!	#NULL!	1	0	0	0	1	1	1	1	1	1	0	0	1	0	0	0	2	#NULL!	#NULL!	#NULL!	2	#NULL!	#NULL!	#NULL!	2
18	2	1	2	4	1	1	2	1	1	2	2	4	2	1	2	2	2	1	1	1	2	2	2	1	0	0	0	1	1	0	0	0	0	0	1	0	0	0	0	0	2	#NULL!	#NULL!	#NULL!	2	#NULL!	#NULL!	#NULL!	2
15	1	2	2	1	1	1	2	1	1	1	2	6	2	1	2	2	2	2	0	#NULL!	#NULL!	#NULL!	#NULL!	#NULL!	0	1	1	1	0	1	1	0	1	1	1	1	1	1	0	0	1	1	2	4	2	#NULL!	#NULL!	#NULL!	2
18	2	2	2	1	1	1	3	1	1	2	3	4	1	2	2	2	2	2	0	#NULL!	#NULL!	#NULL!	#NULL!	#NULL!	1	1	1	0	1	0	1	1	0	0	0	0	0	0	0	0	2	#NULL!	#NULL!	#NULL!	1	1	4	#NULL!	1
16	2	1	2	4	1	1	2	1	1	1	1	7	2	2	1	2	2	1	1	1	2	2	2	2	1	0	0	1	1	0	0	1	1	1	0	1	1	1	0	0	1	1	2	4	2	#NULL!	#NULL!	#NULL!	2
17	2	2	2	1	1	1	3	1	1	2	1	6	2	1	2	1	2	1	0	#NULL!	#NULL!	#NULL!	#NULL!	#NULL!	0	1	1	1	1	1	1	1	1	1	1	1	0	0	0	0	2	#NULL!	#NULL!	#NULL!	2	#NULL!	#NULL!	#NULL!	2
17	2	1	2	4	1	1	3	1	1	1	1	4	2	2	2	2	2	2	1	1	1	2	2	2	0	0	1	0	1	0	0	1	1	1	1	0	0	1	1	0	1	1	2	4	2	#NULL!	#NULL!	#NULL!	2
17	2	2	2	1	1	1	2	1	1	1	1	7	2	1	2	1	2	2	1	1	2	2	2	2	1	1	0	1	1	1	1	1	0	0	0	0	0	0	0	0	2	#NULL!	#NULL!	#NULL!	2	#NULL!	#NULL!	#NULL!	2
19	1	1	2	4	1	1	3	1	1	1	1	5	2	1	1	2	1	2	1	1	1	2	1	2	1	0	0	1	1	0	0	0	0	0	0	0	0	0	0	0	1	1	#NULL!	2	2	#NULL!	#NULL!	#NULL!	2
19	1	2	2	4	1	1	3	1	1	3	1	3	2	1	2	2	2	2	0	#NULL!	#NULL!	#NULL!	#NULL!	#NULL!	0	0	0	1	1	1	1	1	1	1	1	0	1	0	0	0	2	#NULL!	#NULL!	#NULL!	2	#NULL!	#NULL!	#NULL!	2
16	2	2	2	1	1	2	2	1	1	2	1	4	1	2	2	2	1	2	1	1	1	1	2	2	0	0	0	1	1	1	1	0	1	1	1	1	1	0	0	0	2	#NULL!	#NULL!	#NULL!	2	#NULL!	#NULL!	#NULL!	2
18	2	1	2	4	1	1	3	1	1	1	1	5	2	1	1	2	1	2	1	1	2	2	2	1	1	1	1	1	0	0	0	0	1	1	1	0	1	0	1	0	2	#NULL!	#NULL!	#NULL!	2	#NULL!	#NULL!	#NULL!	1
15	2	2	2	4	1	1	3	2	2	1	#NULL!	4	2	1	2	2	2	2	1	1	1	2	2	2	1	0	0	0	1	1	1	1	1	1	1	1	1	0	0	0	1	1	2	3	2	#NULL!	#NULL!	#NULL!	2
16	1	1	2	4	1	1	2	1	1	1	1	3	2	2	1	1	2	1	1	1	1	2	2	2	1	1	0	1	0	1	1	0	1	1	0	0	1	0	1	0	2	#NULL!	#NULL!	#NULL!	2	#NULL!	#NULL!	#NULL!	2
18	2	2	2	1	1	1	3	1	1	2	2	6	1	1	2	2	2	2	1	1	2	2	2	1	1	0	1	0	1	0	0	0	1	1	1	0	1	0	0	0	2	#NULL!	#NULL!	#NULL!	2	#NULL!	#NULL!	#NULL!	2
19	1	1	2	4	1	1	1	1	1	1	1	2	2	2	2	2	2	2	0	#NULL!	#NULL!	#NULL!	#NULL!	#NULL!	1	1	1	1	0	1	0	1	1	0	0	0	0	0	0	0	1	1	2	4	2	#NULL!	#NULL!	#NULL!	2
19	1	2	2	1	1	1	2	1	1	1	2	5	2	1	2	1	1	2	1	1	2	2	2	2	0	0	0	1	1	1	1	1	1	1	1	1	1	1	0	0	2	2	2	#NULL!	2	#NULL!	#NULL!	#NULL!	2
15	1	2	2	4	1	1	3	1	1	2	3	5	1	2	2	2	2	2	0	#NULL!	#NULL!	#NULL!	#NULL!	#NULL!	0	1	1	1	0	1	0	0	1	1	1	0	1	0	0	0	2	2	2	#NULL!	2	#NULL!	#NULL!	#NULL!	1
10	1	2	2	3	1	1	3	1	1	1	1	4	1	1	2	1	2	2	1	1	1	1	1	2	1	1	1	0	1	0	0	0	1	0	0	0	0	0	0	0	2	#NULL!	#NULL!	#NULL!	2	#NULL!	#NULL!	#NULL!	2
17	2	1	2	1	1	1	2	1	1	1	1	4	2	1	2	2	1	1	1	1	1	2	2	2	1	0	0	0	1	0	0	0	1	1	1	1	0	0	0	0	2	#NULL!	#NULL!	#NULL!	2	#NULL!	#NULL!	#NULL!	1
18	2	2	2	1	1	1	2	1	1	2	2	6	2	1	2	2	2	2	1	2	2	2	2	1	1	1	1	1	0	0	0	0	1	1	0	0	1	0	0	0	1	1	2	4	2	#NULL!	#NULL!	#NULL!	2
15	2	2	2	4	1	2	2	1	1	1	2	2	2	2	2	1	1	2	1	1	2	2	2	2	0	0	0	1	0	1	0	1	1	0	0	0	0	0	0	0	2	#NULL!	#NULL!	#NULL!	2	#NULL!	#NULL!	#NULL!	2
16	1	1	2	4	1	1	2	1	1	2	1	3	2	1	1	1	2	1	0	#NULL!	#NULL!	#NULL!	#NULL!	#NULL!	0	0	0	0	1	0	1	0	1	1	1	1	1	1	0	0	1	1	2	4	1	1	1	2	1
16	1	2	2	4	1	1	3	1	1	1	1	7	2	1	2	1	1	2	1	1	2	2	2	1	1	1	1	1	1	1	1	1	1	1	0	0	0	0	0	0	2	#NULL!	#NULL!	#NULL!	2	#NULL!	#NULL!	#NULL!	2
18	2	2	5	1	1	1	3	3	1	1	2	4	2	2	1	2	2	2	1	1	1	2	2	2	0	0	0	1	1	0	0	0	1	1	0	1	1	1	0	0	2	#NULL!	#NULL!	#NULL!	1	2	2	4	1
14	1	1	2	1	1	1	3	2	2	1	#NULL!	6	1	2	2	1	1	2	1	1	1	2	2	2	1	1	1	0	1	1	1	0	0	0	0	0	0	0	0	0	1	1	2	4	2	#NULL!	#NULL!	#NULL!	1
19	2	2	2	4	1	1	3	1	1	2	1	8	1	1	2	2	2	1	0	#NULL!	#NULL!	#NULL!	#NULL!	#NULL!	1	0	0	1	1	0	1	1	1	1	1	0	0	1	1	0	1	1	2	4	2	#NULL!	#NULL!	#NULL!	1
18	2	2	2	4	1	1	2	3	1	1	2	6	1	1	2	2	2	2	1	2	1	1	1	1	1	0	0	1	0	0	0	1	0	0	0	0	0	0	0	0	2	#NULL!	#NULL!	#NULL!	2	#NULL!	#NULL!	#NULL!	2
17	2	2	2	1	1	1	3	3	2	1	#NULL!	4	2	2	2	2	2	2	1	1	2	2	2	1	0	0	0	1	1	1	1	1	0	0	0	0	0	0	0	0	1	1	1	2	2	#NULL!	#NULL!	#NULL!	1
14	2	1	2	4	1	1	2	3	1	1	4	5	1	2	1	2	2	1	1	1	1	2	2	2	1	1	0	0	1	0	0	1	1	1	1	0	1	0	0	0	1	1	2	4	2	#NULL!	#NULL!	#NULL!	2
17	2	2	2	4	1	1	2	1	1	4	1	7	2	1	2	1	2	1	1	1	1	2	2	2	1	1	0	1	1	1	1	1	0	0	0	0	0	0	0	0	1	1	1	3	2	#NULL!	#NULL!	#NULL!	2
18	1	1	2	4	1	1	3	3	1	2	1	5	2	2	2	2	2	2	1	1	2	2	1	1	0	0	0	0	1	0	0	0	0	1	1	0	1	0	1	0	2	#NULL!	#NULL!	#NULL!	1	1	2	2	1
19	1	1	2	4	1	2	2	1	3	#NULL!	2	3	1	1	2	1	2	2	0	#NULL!	#NULL!	#NULL!	#NULL!	#NULL!	1	1	1	1	1	1	1	1	1	1	1	1	1	0	0	0	2	#NULL!	#NULL!	#NULL!	1	1	4	#NULL!	1
16	2	1	2	1	1	1	3	1	1	2	1	6	2	1	1	2	1	2	0	#NULL!	#NULL!	#NULL!	#NULL!	#NULL!	1	1	0	1	1	1	1	0	1	1	0	0	1	0	1	0	2	#NULL!	#NULL!	#NULL!	2	#NULL!	#NULL!	#NULL!	1
18	2	2	2	1	1	1	1	2	1	2	2	4	1	1	2	2	2	2	1	1	2	1	2	1	1	1	1	1	1	0	0	0	1	1	1	0	1	0	0	0	2	#NULL!	#NULL!	#NULL!	2	#NULL!	#NULL!	#NULL!	1
15	2	2	2	1	1	1	2	3	1	1	3	3	2	2	2	2	1	2	0	#NULL!	#NULL!	#NULL!	#NULL!	#NULL!	1	1	0	1	1	1	1	1	1	0	0	0	0	0	0	0	1	1	2	4	2	#NULL!	#NULL!	#NULL!	1
17	1	1	2	4	1	1	3	1	1	3	1	4	2	1	1	2	1	2	1	1	1	2	2	2	0	0	1	1	0	1	1	0	1	1	1	1	1	1	0	0	2	#NULL!	#NULL!	#NULL!	2	#NULL!	#NULL!	#NULL!	2
16	2	2	2	4	1	1	2	2	1	2	3	6	2	1	2	2	2	2	1	1	1	2	2	2	0	0	0	0	1	0	0	0	1	1	0	1	0	0	0	0	1	1	1	2	2	#NULL!	#NULL!	#NULL!	1
18	1	2	2	1	1	1	3	1	2	1	#NULL!	4	2	2	1	1	2	1	1	2	2	2	2	1	1	0	1	1	1	1	0	1	1	1	1	0	1	0	0	0	2	#NULL!	#NULL!	#NULL!	2	#NULL!	#NULL!	#NULL!	2
12	1	1	2	3	1	1	3	1	1	2	2	4	1	1	2	2	2	2	1	1	1	2	2	2	0	0	1	1	1	1	1	1	1	1	0	0	1	0	0	0	2	#NULL!	#NULL!	#NULL!	2	#NULL!	#NULL!	#NULL!	1
16	1	1	2	4	1	1	2	1	1	1	2	3	2	2	2	2	2	2	1	1	1	2	2	2	1	1	1	1	0	1	0	0	1	1	1	1	0	0	0	0	2	#NULL!	#NULL!	#NULL!	2	#NULL!	#NULL!	#NULL!	2
15	2	2	2	1	1	1	3	1	1	1	3	4	1	1	2	1	1	2	0	#NULL!	#NULL!	#NULL!	#NULL!	#NULL!	1	1	1	0	1	0	0	1	1	1	0	0	0	1	0	0	2	#NULL!	#NULL!	#NULL!	2	#NULL!	#NULL!	#NULL!	2
19	2	2	2	4	1	1	2	1	1	2	2	7	2	2	2	2	2	2	1	2	1	1	2	1	1	0	0	1	0	0	0	1	1	1	1	1	1	0	1	0	2	#NULL!	#NULL!	#NULL!	2	#NULL!	#NULL!	#NULL!	2
18	2	2	2	1	1	1	3	1	1	1	2	5	1	1	2	1	2	2	0	#NULL!	#NULL!	#NULL!	#NULL!	#NULL!	1	1	0	0	0	0	0	0	1	1	1	0	1	0	0	1	2	#NULL!	#NULL!	#NULL!	2	#NULL!	#NULL!	#NULL!	2
17	1	2	2	4	1	1	3	1	1	1	3	8	2	1	2	2	1	1	1	1	1	2	2	2	1	0	1	0	1	1	0	1	1	1	1	0	1	1	0	0	2	#NULL!	#NULL!	#NULL!	2	#NULL!	#NULL!	#NULL!	1
19	1	2	2	4	1	1	3	1	1	1	1	6	2	1	2	2	2	2	0	#NULL!	#NULL!	#NULL!	#NULL!	#NULL!	0	1	1	1	0	0	1	0	0	0	1	0	0	0	0	0	2	#NULL!	#NULL!	#NULL!	2	#NULL!	#NULL!	#NULL!	2
16	2	2	5	1	1	1	2	2	1	3	4	3	2	2	2	1	1	2	1	2	2	2	1	1	0	0	0	0	0	1	1	1	1	1	1	0	0	0	0	0	2	#NULL!	#NULL!	#NULL!	1	1	5	#NULL!	2
18	1	1	2	4	1	2	3	1	1	1	3	6	2	1	1	1	2	1	0	#NULL!	#NULL!	#NULL!	#NULL!	#NULL!	1	1	0	1	1	0	0	1	1	1	1	0	1	0	0	0	2	#NULL!	#NULL!	#NULL!	2	#NULL!	#NULL!	#NULL!	1
19	2	2	2	1	1	1	3	1	1	1	4	3	2	1	2	1	1	2	1	1	1	2	2	2	1	1	1	1	1	1	1	1	0	0	0	0	0	1	0	0	2	#NULL!	#NULL!	#NULL!	2	#NULL!	#NULL!	#NULL!	2
17	2	2	2	1	1	1	2	1	1	3	2	7	2	2	1	2	2	2	0	#NULL!	#NULL!	#NULL!	#NULL!	#NULL!	0	0	0	1	0	0	1	0	1	1	1	1	0	0	0	0	2	#NULL!	#NULL!	#NULL!	2	#NULL!	#NULL!	#NULL!	2
18	2	2	2	1	1	1	3	1	3	#NULL!	2	5	1	2	2	1	1	2	0	#NULL!	#NULL!	#NULL!	#NULL!	#NULL!	0	0	0	0	1	1	1	1	1	1	0	0	1	0	0	0	2	#NULL!	#NULL!	#NULL!	2	#NULL!	#NULL!	#NULL!	2
16	2	1	2	4	1	1	3	1	1	3	3	6	2	1	2	2	2	1	1	1	2	2	2	1	1	0	0	1	1	1	0	0	0	0	1	0	0	0	0	0	2	#NULL!	#NULL!	#NULL!	2	#NULL!	#NULL!	#NULL!	2
16	2	2	2	4	1	1	2	1	1	2	2	4	2	1	2	2	2	2	0	#NULL!	#NULL!	#NULL!	#NULL!	#NULL!	0	1	1	1	0	0	0	0	1	1	1	1	1	1	0	0	1	1	2	4	2	#NULL!	#NULL!	#NULL!	2
15	1	2	2	3	1	1	2	1	1	1	2	6	2	2	2	2	2	2	0	#NULL!	#NULL!	#NULL!	#NULL!	#NULL!	1	1	1	1	1	0	0	0	0	0	0	0	0	0	0	0	2	#NULL!	#NULL!	#NULL!	2	#NULL!	#NULL!	#NULL!	2
15	1	1	2	4	1	1	2	1	1	2	3	4	2	2	1	2	2	1	1	1	2	2	2	2	0	0	0	0	1	0	0	0	1	1	0	1	1	1	0	0	2	#NULL!	#NULL!	#NULL!	1	1	1	12	1
19	2	2	2	1	1	1	3	1	1	1	1	7	2	1	2	1	2	1	0	#NULL!	#NULL!	#NULL!	#NULL!	#NULL!	0	1	1	1	1	1	0	1	1	1	1	1	0	0	0	0	2	#NULL!	#NULL!	#NULL!	1	1	1	3	1
17	2	1	2	1	1	2	3	1	1	2	1	7	2	2	2	2	2	2	1	1	1	2	2	2	1	0	1	1	1	0	1	0	1	1	1	0	0	1	1	0	1	1	2	4	1	1	1	5	1
19	2	2	2	4	1	1	3	1	1	1	1	5	1	1	2	1	2	2	1	1	2	2	2	2	1	1	0	1	1	1	1	1	0	0	0	0	0	0	0	0	2	#NULL!	#NULL!	#NULL!	2	#NULL!	#NULL!	#NULL!	2
14	1	1	2	1	1	1	3	1	1	3	1	3	1	1	1	2	1	2	1	1	1	2	1	2	0	0	0	1	1	0	0	0	0	0	0	0	0	0	0	0	1	1	#NULL!	2	2	#NULL!	#NULL!	#NULL!	2
15	2	2	2	4	1	1	3	1	1	2	1	4	1	1	2	2	2	2	0	#NULL!	#NULL!	#NULL!	#NULL!	#NULL!	0	0	0	1	1	1	1	0	1	1	1	0	1	0	0	0	2	#NULL!	#NULL!	#NULL!	2	#NULL!	#NULL!	#NULL!	2
18	1	2	2	3	1	1	3	1	1	1	1	5	2	2	2	2	1	2	1	1	1	1	2	2	0	0	0	1	1	0	1	0	1	1	1	1	1	0	0	0	2	#NULL!	#NULL!	#NULL!	2	#NULL!	#NULL!	#NULL!	2
19	1	1	2	4	1	2	3	1	2	1	#NULL!	3	1	1	1	2	1	2	1	1	2	2	2	1	1	1	1	1	1	0	0	0	1	1	1	0	1	0	1	0	2	#NULL!	#NULL!	#NULL!	2	#NULL!	#NULL!	#NULL!	2
18	1	2	2	4	3	1	3	1	1	1	1	3	2	1	2	2	2	2	1	1	1	2	2	2	1	0	0	0	1	1	1	0	1	1	1	1	1	0	0	0	2	#NULL!	#NULL!	#NULL!	2	#NULL!	#NULL!	#NULL!	2
17	1	1	2	4	1	1	3	1	1	2	2	3	2	2	1	1	2	1	1	1	1	2	2	2	1	1	0	1	0	0	0	0	1	1	0	0	1	0	1	0	2	#NULL!	#NULL!	#NULL!	2	#NULL!	#NULL!	#NULL!	2
17	2	2	2	1	1	1	3	1	1	1	1	2	1	1	2	2	2	2	1	1	2	2	2	1	1	0	1	1	1	1	1	1	1	1	1	0	1	0	0	0	2	#NULL!	#NULL!	#NULL!	2	#NULL!	#NULL!	#NULL!	2
16	2	1	2	4	1	1	3	1	1	1	2	7	2	2	2	2	2	2	0	#NULL!	#NULL!	#NULL!	#NULL!	#NULL!	1	1	1	1	0	0	0	0	1	0	0	0	0	0	0	0	1	1	2	4	2	#NULL!	#NULL!	#NULL!	2
19	2	2	2	1	1	1	3	1	1	2	3	5	2	1	2	1	1	2	1	1	2	2	2	2	0	0	0	1	1	1	1	1	1	1	1	1	1	1	0	0	2	#NULL!	#NULL!	#NULL!	1	2	#NULL!	#NULL!	1
16	1	2	2	4	1	1	2	2	1	1	1	3	2	2	2	2	2	2	0	#NULL!	#NULL!	#NULL!	#NULL!	#NULL!	0	1	1	1	0	1	1	0	1	1	1	0	1	0	0	0	2	2	2	#NULL!	1	1	1	6	1
15	1	2	2	4	1	1	2	1	1	1	1	4	1	1	2	1	2	2	1	1	1	1	1	2	1	1	1	1	0	0	0	0	1	0	0	0	0	0	0	0	2	#NULL!	#NULL!	#NULL!	2	#NULL!	#NULL!	#NULL!	2
18	2	1	2	4	1	1	3	1	1	2	2	5	2	1	2	2	1	1	1	1	1	2	2	2	0	0	0	1	1	1	1	1	1	1	1	1	0	0	0	0	2	#NULL!	#NULL!	#NULL!	2	#NULL!	#NULL!	#NULL!	2
13	1	2	2	1	1	2	2	1	1	1	2	4	2	1	2	2	2	2	1	2	2	2	2	1	1	1	1	1	0	1	1	0	1	1	0	0	1	0	0	0	2	#NULL!	#NULL!	#NULL!	2	#NULL!	#NULL!	#NULL!	2
16	2	2	2	4	2	1	3	1	1	2	1	3	2	2	2	1	1	2	1	1	2	2	2	2	0	0	0	1	1	0	0	0	1	0	0	0	0	0	0	0	2	#NULL!	#NULL!	#NULL!	2	#NULL!	#NULL!	#NULL!	2
15	2	1	2	1	1	1	2	1	1	1	1	6	2	1	1	1	2	1	0	#NULL!	#NULL!	#NULL!	#NULL!	#NULL!	0	0	0	0	1	1	0	1	1	1	1	1	1	1	0	0	1	1	2	4	2	#NULL!	#NULL!	#NULL!	2
19	2	2	2	4	1	1	3	1	1	1	2	2	2	1	2	1	1	2	1	1	2	2	2	1	1	1	1	1	1	1	1	1	1	1	0	0	0	0	0	0	2	#NULL!	#NULL!	#NULL!	2	#NULL!	#NULL!	#NULL!	2
18	2	2	5	4	1	1	2	3	2	1	#NULL!	5	2	2	1	2	2	2	1	1	1	2	2	2	0	0	0	1	0	1	0	0	1	1	0	1	1	1	0	0	2	#NULL!	#NULL!	#NULL!	2	#NULL!	#NULL!	#NULL!	2
16	2	1	2	4	1	1	2	1	1	2	1	5	1	2	2	1	1	2	1	1	1	2	2	2	1	1	1	1	1	0	0	0	0	0	0	0	0	0	0	0	2	#NULL!	#NULL!	#NULL!	2	#NULL!	#NULL!	#NULL!	2
16	1	2	2	1	1	1	3	3	1	1	2	4	2	1	2	2	2	1	0	#NULL!	#NULL!	#NULL!	#NULL!	#NULL!	0	0	0	1	1	0	0	0	1	1	1	0	0	1	1	0	2	#NULL!	#NULL!	#NULL!	2	#NULL!	#NULL!	#NULL!	1
18	1	2	2	4	1	1	3	1	2	1	#NULL!	4	2	1	2	2	2	2	1	2	1	1	1	1	1	0	0	1	0	0	0	0	0	0	0	0	0	0	0	0	2	#NULL!	#NULL!	#NULL!	2	#NULL!	#NULL!	#NULL!	2
17	2	2	2	4	1	1	3	1	1	1	4	6	2	2	2	2	2	2	1	1	2	2	2	1	0	0	0	0	1	1	0	1	0	0	0	0	0	0	0	0	1	1	1	2	2	#NULL!	#NULL!	#NULL!	2
18	2	1	2	4	1	1	3	3	1	4	1	2	1	2	1	2	2	1	1	1	1	2	2	2	1	1	0	0	1	0	1	0	1	1	1	0	1	0	0	0	2	#NULL!	#NULL!	#NULL!	2	#NULL!	#NULL!	#NULL!	1
16	2	2	2	4	1	1	3	1	1	2	1	3	2	1	2	1	2	1	1	1	1	2	2	2	1	1	0	1	1	1	1	1	0	0	0	0	0	0	0	0	2	#NULL!	#NULL!	#NULL!	2	#NULL!	#NULL!	#NULL!	1
15	1	1	2	4	1	2	3	1	3	#NULL!	2	7	2	2	2	2	2	2	1	1	2	2	1	1	1	0	0	0	1	0	0	0	0	1	1	0	1	0	1	0	2	#NULL!	#NULL!	#NULL!	2	#NULL!	#NULL!	#NULL!	2
16	2	1	2	4	1	1	2	3	1	2	1	4	1	1	2	1	2	2	0	#NULL!	#NULL!	#NULL!	#NULL!	#NULL!	1	1	1	1	1	1	1	0	1	1	1	1	1	0	0	0	2	#NULL!	#NULL!	#NULL!	2	#NULL!	#NULL!	#NULL!	2
15	1	1	2	4	1	1	2	1	1	2	2	6	2	1	1	2	1	2	0	#NULL!	#NULL!	#NULL!	#NULL!	#NULL!	1	1	0	1	1	0	1	0	1	1	0	0	1	0	1	0	2	#NULL!	#NULL!	#NULL!	2	#NULL!	#NULL!	#NULL!	2
19	1	2	5	4	1	1	3	3	1	1	3	8	1	1	2	2	2	2	1	1	2	1	2	1	0	1	1	1	1	0	0	0	1	1	1	0	1	0	0	0	2	#NULL!	#NULL!	#NULL!	2	#NULL!	#NULL!	#NULL!	2
18	1	2	5	4	1	1	3	1	1	3	1	6	2	2	2	2	1	2	0	#NULL!	#NULL!	#NULL!	#NULL!	#NULL!	1	1	0	1	1	1	1	0	1	0	0	0	0	0	0	0	2	#NULL!	#NULL!	#NULL!	2	#NULL!	#NULL!	#NULL!	2
17	2	1	2	1	1	1	1	3	1	2	3	4	2	1	1	2	1	2	1	1	1	2	2	2	0	0	1	1	0	0	0	0	1	1	1	1	1	1	0	0	2	#NULL!	#NULL!	#NULL!	1	1	4	#NULL!	1
19	2	2	2	4	1	1	3	1	2	1	#NULL!	5	2	1	2	2	2	2	1	1	1	2	2	2	1	0	0	0	1	1	1	1	1	1	0	1	0	0	0	0	1	1	1	2	2	#NULL!	#NULL!	#NULL!	2
16	2	2	2	1	1	1	3	1	1	2	2	7	2	2	1	1	2	1	1	2	2	2	2	1	1	0	1	1	0	0	0	0	1	1	1	0	1	0	0	0	2	#NULL!	#NULL!	#NULL!	2	#NULL!	#NULL!	#NULL!	2
18	1	1	2	4	1	1	2	1	1	1	2	5	2	1	2	2	2	2	1	1	1	2	2	2	0	0	1	1	1	1	1	1	1	1	0	0	1	0	0	0	2	#NULL!	#NULL!	#NULL!	2	#NULL!	#NULL!	#NULL!	2
19	1	1	2	4	1	1	3	1	1	1	3	3	2	2	2	2	2	2	1	1	1	2	2	2	1	1	1	1	0	1	1	0	1	1	1	1	0	0	0	0	2	#NULL!	#NULL!	#NULL!	2	#NULL!	#NULL!	#NULL!	2
17	2	2	2	4	1	1	2	1	1	2	2	6	1	1	2	1	1	2	0	#NULL!	#NULL!	#NULL!	#NULL!	#NULL!	1	1	1	0	1	0	0	0	1	1	0	0	0	1	0	0	2	#NULL!	#NULL!	#NULL!	2	#NULL!	#NULL!	#NULL!	2
18	1	2	2	4	1	1	3	1	1	1	2	4	2	2	2	2	2	2	1	2	1	1	2	1	1	0	0	1	0	1	1	1	1	1	1	1	1	0	1	0	2	#NULL!	#NULL!	#NULL!	2	#NULL!	#NULL!	#NULL!	2
16	2	2	2	4	1	1	3	1	1	1	3	3	2	1	2	1	2	2	0	#NULL!	#NULL!	#NULL!	#NULL!	#NULL!	1	1	0	0	1	1	1	0	1	1	1	0	1	0	0	1	1	1	2	3	2	#NULL!	#NULL!	#NULL!	2
16	2	2	2	4	1	1	2	1	1	1	1	4	2	1	2	2	1	1	1	1	1	2	2	2	1	0	1	0	1	0	0	0	1	1	1	0	1	1	0	0	2	#NULL!	#NULL!	#NULL!	2	#NULL!	#NULL!	#NULL!	1
15	2	2	2	4	1	1	3	3	1	3	4	6	2	1	2	2	2	2	0	#NULL!	#NULL!	#NULL!	#NULL!	#NULL!	0	1	1	1	0	1	0	1	0	0	1	0	0	0	0	0	2	#NULL!	#NULL!	#NULL!	2	#NULL!	#NULL!	#NULL!	2
19	2	2	2	4	1	1	3	1	1	1	3	4	2	2	2	1	1	2	1	2	2	2	1	1	0	0	0	0	1	1	1	1	1	1	1	0	0	0	0	0	2	#NULL!	#NULL!	#NULL!	2	#NULL!	#NULL!	#NULL!	2
18	2	1	5	4	1	2	2	3	1	1	4	4	2	1	1	1	2	1	0	#NULL!	#NULL!	#NULL!	#NULL!	#NULL!	0	1	0	1	1	1	0	0	1	1	1	0	1	0	0	0	2	#NULL!	#NULL!	#NULL!	2	#NULL!	#NULL!	#NULL!	2
16	1	2	2	4	1	1	2	1	1	3	2	3	2	1	2	1	1	2	1	1	1	2	2	2	1	1	1	1	1	0	0	0	0	0	0	0	0	1	0	0	2	#NULL!	#NULL!	#NULL!	2	#NULL!	#NULL!	#NULL!	2
16	1	2	2	1	1	1	3	3	3	#NULL!	2	4	2	2	1	2	2	2	0	#NULL!	#NULL!	#NULL!	#NULL!	#NULL!	0	0	0	1	0	0	0	0	1	1	1	1	0	0	0	0	2	#NULL!	#NULL!	#NULL!	2	#NULL!	#NULL!	#NULL!	1
18	2	2	2	4	1	1	3	1	1	3	3	7	1	2	2	1	1	2	0	#NULL!	#NULL!	#NULL!	#NULL!	#NULL!	0	0	0	0	1	0	0	0	1	1	0	0	1	0	0	0	2	#NULL!	#NULL!	#NULL!	2	#NULL!	#NULL!	#NULL!	2
17	2	1	2	4	1	1	3	1	1	2	2	5	2	1	2	2	2	1	1	1	2	2	2	1	1	0	0	1	1	1	0	1	0	0	1	0	0	0	0	0	2	#NULL!	#NULL!	#NULL!	2	#NULL!	#NULL!	#NULL!	2
18	2	2	2	4	1	1	3	3	1	1	2	8	2	1	2	2	2	2	0	#NULL!	#NULL!	#NULL!	#NULL!	#NULL!	0	1	1	1	0	0	1	0	1	1	1	1	1	1	0	0	2	#NULL!	#NULL!	#NULL!	2	#NULL!	#NULL!	#NULL!	1
16	1	2	2	4	1	1	3	1	1	2	3	6	2	2	2	2	2	2	0	#NULL!	#NULL!	#NULL!	#NULL!	#NULL!	1	1	1	0	1	1	1	1	0	0	0	0	0	0	0	0	2	#NULL!	#NULL!	#NULL!	2	#NULL!	#NULL!	#NULL!	1
15	2	1	2	4	1	1	3	1	1	1	1	3	2	2	1	2	2	1	1	1	2	2	2	2	0	0	0	0	1	0	0	0	1	1	0	1	1	1	0	0	2	#NULL!	#NULL!	#NULL!	2	#NULL!	#NULL!	#NULL!	2
16	1	2	2	4	1	1	2	3	1	2	1	6	2	1	2	1	2	1	0	#NULL!	#NULL!	#NULL!	#NULL!	#NULL!	0	1	1	1	0	1	1	0	1	1	1	1	0	0	0	0	2	#NULL!	#NULL!	#NULL!	2	#NULL!	#NULL!	#NULL!	2
15	1	1	2	4	1	1	2	1	1	1	1	3	2	2	2	2	2	2	1	1	1	2	2	2	1	0	1	0	1	0	1	0	1	1	1	0	0	1	1	0	1	1	2	4	2	#NULL!	#NULL!	#NULL!	2
19	1	2	5	4	1	1	3	3	1	1	1	7	1	1	2	1	2	2	1	1	2	2	2	2	1	1	0	1	1	0	0	0	0	0	0	0	0	0	0	0	2	#NULL!	#NULL!	#NULL!	2	#NULL!	#NULL!	#NULL!	2
18	1	1	5	4	1	2	3	1	1	1	1	5	2	1	1	2	1	2	1	1	1	2	1	2	0	0	0	1	1	1	1	0	0	0	0	0	0	0	0	0	1	1	#NULL!	2	2	#NULL!	#NULL!	#NULL!	2
17	2	2	2	1	1	1	3	3	1	3	1	6	2	1	2	2	2	2	0	#NULL!	#NULL!	#NULL!	#NULL!	#NULL!	0	0	0	1	1	0	0	0	1	1	1	0	1	0	0	0	2	#NULL!	#NULL!	#NULL!	1	1	4	#NULL!	1
19	2	2	2	4	1	1	3	1	1	2	1	4	1	2	2	2	1	2	1	1	1	1	2	2	1	0	0	1	1	1	1	1	1	1	1	1	1	0	0	0	2	#NULL!	#NULL!	#NULL!	2	#NULL!	#NULL!	#NULL!	2
16	2	1	2	1	1	1	3	1	1	1	1	6	1	1	2	2	2	2	1	1	2	2	2	1	1	1	1	1	0	0	0	0	1	1	1	0	1	0	1	0	2	#NULL!	#NULL!	#NULL!	2	#NULL!	#NULL!	#NULL!	2
18	1	2	2	4	1	2	2	1	2	1	#NULL!	4	2	2	2	2	1	2	1	1	1	2	2	2	1	0	0	0	1	1	1	1	1	1	1	1	1	0	0	0	2	#NULL!	#NULL!	#NULL!	2	#NULL!	#NULL!	#NULL!	2
19	1	1	2	4	1	1	3	1	1	1	1	7	1	1	1	2	1	2	1	1	1	2	2	2	1	1	0	1	1	1	1	0	1	1	0	0	1	0	1	0	2	#NULL!	#NULL!	#NULL!	2	#NULL!	#NULL!	#NULL!	2
17	2	2	2	4	1	1	2	1	1	2	2	6	2	1	1	2	1	2	1	1	2	2	2	1	1	0	1	0	1	0	0	0	1	1	1	0	1	0	0	0	2	#NULL!	#NULL!	#NULL!	2	#NULL!	#NULL!	#NULL!	2
18	1	1	2	4	1	1	3	1	1	1	1	4	1	1	2	2	2	2	0	#NULL!	#NULL!	#NULL!	#NULL!	#NULL!	1	1	1	1	0	1	1	1	1	0	0	0	0	0	0	0	1	1	2	4	2	#NULL!	#NULL!	#NULL!	2
16	2	2	2	4	1	2	3	1	1	1	2	7	1	2	1	1	2	1	1	1	2	2	2	2	1	0	0	0	1	1	1	0	1	1	1	1	1	1	0	0	2	2	2	#NULL!	2	#NULL!	#NULL!	#NULL!	2
16	2	2	2	4	1	1	2	1	1	2	3	5	2	1	2	2	2	2	0	#NULL!	#NULL!	#NULL!	#NULL!	#NULL!	0	1	1	1	0	0	0	0	1	1	1	0	1	0	0	0	2	#NULL!	#NULL!	#NULL!	2	#NULL!	#NULL!	#NULL!	1
15	2	2	2	4	1	1	3	3	1	1	1	3	2	2	2	2	2	2	1	1	1	1	1	2	1	1	1	0	1	1	0	1	1	0	0	0	0	0	0	0	2	#NULL!	#NULL!	#NULL!	2	#NULL!	#NULL!	#NULL!	2
17	2	1	2	4	1	1	3	1	1	1	1	4	1	1	2	1	1	2	1	1	1	2	2	2	1	1	0	1	1	1	1	1	1	1	1	1	0	0	0	0	2	#NULL!	#NULL!	#NULL!	2	#NULL!	#NULL!	#NULL!	2
18	2	2	2	4	1	1	3	1	1	2	2	5	2	2	2	2	2	2	1	2	2	2	2	1	1	1	1	1	0	1	0	0	1	1	0	0	1	0	0	0	1	1	2	4	2	#NULL!	#NULL!	#NULL!	2
15	1	2	2	4	1	1	3	3	1	1	2	4	2	1	2	1	2	2	1	1	2	2	2	2	0	0	0	0	0	0	0	0	1	0	0	0	0	0	0	0	2	#NULL!	#NULL!	#NULL!	2	#NULL!	#NULL!	#NULL!	2
16	1	1	2	4	1	1	3	1	1	2	1	3	2	1	2	2	1	1	0	#NULL!	#NULL!	#NULL!	#NULL!	#NULL!	1	1	0	1	1	0	0	0	1	1	1	1	1	1	0	0	2	#NULL!	#NULL!	#NULL!	2	#NULL!	#NULL!	#NULL!	1
15	2	2	2	4	1	1	3	1	1	1	1	6	2	1	2	2	2	2	1	1	2	2	2	1	1	1	1	1	1	0	0	0	1	1	0	0	0	0	0	0	2	#NULL!	#NULL!	#NULL!	2	#NULL!	#NULL!	#NULL!	2
17	2	2	2	4	1	1	2	3	1	1	2	2	2	2	2	1	1	2	1	1	1	2	2	2	0	0	0	1	1	1	0	1	1	1	0	1	1	1	0	0	2	#NULL!	#NULL!	#NULL!	2	#NULL!	#NULL!	#NULL!	2
16	2	1	2	4	1	1	2	1	2	1	#NULL!	5	1	1	1	1	2	1	1	1	1	2	2	2	1	1	1	0	1	0	1	0	0	0	0	0	0	0	0	0	2	#NULL!	#NULL!	#NULL!	2	#NULL!	#NULL!	#NULL!	2
19	1	2	5	4	1	1	3	3	1	2	1	5	2	1	2	1	1	2	0	#NULL!	#NULL!	#NULL!	#NULL!	#NULL!	1	0	0	1	1	1	1	1	1	1	1	0	0	1	1	0	2	#NULL!	#NULL!	#NULL!	2	#NULL!	#NULL!	#NULL!	2
17	2	2	5	4	1	1	2	1	1	1	2	4	2	2	1	2	2	2	1	2	1	1	1	1	1	0	0	1	0	0	0	0	0	0	0	0	0	0	0	0	2	#NULL!	#NULL!	#NULL!	2	#NULL!	#NULL!	#NULL!	2
16	1	2	2	1	1	1	1	3	2	1	#NULL!	4	2	2	2	1	1	2	1	1	2	2	2	1	0	0	0	0	0	1	1	0	0	0	0	0	0	0	0	0	1	1	1	2	1	1	4	#NULL!	1
15	1	1	2	4	1	1	3	1	1	1	4	6	2	1	2	2	2	1	1	1	1	2	2	2	1	1	0	0	1	0	1	0	1	1	1	0	1	0	0	0	2	#NULL!	#NULL!	#NULL!	2	#NULL!	#NULL!	#NULL!	2
15	1	2	2	1	1	1	2	1	1	4	1	2	2	1	2	2	2	2	1	1	1	2	2	2	1	1	0	1	0	0	0	0	0	0	0	0	0	0	0	0	2	#NULL!	#NULL!	#NULL!	2	#NULL!	#NULL!	#NULL!	2
19	2	1	2	4	1	1	2	1	1	2	1	3	2	2	2	2	2	2	1	1	2	2	1	1	0	1	0	0	1	1	1	0	0	1	1	0	1	0	1	0	2	#NULL!	#NULL!	#NULL!	2	#NULL!	#NULL!	#NULL!	2
18	2	1	2	4	1	1	2	1	3	#NULL!	2	7	1	2	1	2	2	1	0	#NULL!	#NULL!	#NULL!	#NULL!	#NULL!	1	1	1	1	1	0	0	0	1	1	1	1	1	0	0	0	1	2	#NULL!	#NULL!	2	#NULL!	#NULL!	#NULL!	2
16	2	1	2	4	1	1	2	1	1	2	1	4	2	1	2	1	2	1	0	#NULL!	#NULL!	#NULL!	#NULL!	#NULL!	1	1	0	1	1	1	1	1	1	1	0	0	1	0	1	0	2	#NULL!	#NULL!	#NULL!	2	#NULL!	#NULL!	#NULL!	2
19	1	2	2	4	1	1	3	1	1	2	2	6	2	2	2	2	2	2	1	1	2	1	2	1	0	1	1	1	1	0	0	0	1	1	1	0	1	0	0	0	1	1	#NULL!	#NULL!	2	#NULL!	#NULL!	#NULL!	2
19	1	2	2	4	1	2	3	1	1	1	3	8	2	1	2	1	2	2	0	#NULL!	#NULL!	#NULL!	#NULL!	#NULL!	1	1	0	1	1	1	1	1	1	0	0	0	0	0	0	0	1	1	2	4	2	#NULL!	#NULL!	#NULL!	2
19	2	1	2	4	1	1	2	1	1	3	1	6	1	1	1	2	1	2	1	1	1	2	2	2	0	1	1	1	1	1	1	0	1	1	1	1	1	1	0	0	2	#NULL!	#NULL!	#NULL!	2	#NULL!	#NULL!	#NULL!	1
18	1	2	5	3	1	1	3	1	1	2	3	4	2	1	2	2	2	2	1	1	1	2	2	2	1	0	0	0	1	0	0	0	1	1	0	1	0	0	0	0	2	#NULL!	#NULL!	#NULL!	2	#NULL!	#NULL!	#NULL!	2
19	2	2	1	1	4	1	3	1	2	1	#NULL!	5	2	2	2	2	1	2	1	2	2	2	2	1	1	0	1	1	0	1	1	1	1	1	1	0	1	0	0	0	2	#NULL!	#NULL!	#NULL!	1	1	2	2	2
15	2	1	5	2	2	1	2	2	1	2	2	7	1	1	1	2	1	2	0	#NULL!	#NULL!	#NULL!	#NULL!	#NULL!	1	1	1	0	0	0	0	0	0	0	0	0	0	0	0	0	2	#NULL!	#NULL!	#NULL!	2	#NULL!	#NULL!	#NULL!	2
17	2	1	2	1	2	1	3	2	1	1	2	5	1	1	2	2	2	2	1	1	1	2	2	2	1	1	1	1	0	0	0	0	1	1	1	1	0	0	0	0	2	#NULL!	#NULL!	#NULL!	2	#NULL!	#NULL!	#NULL!	2
16	2	2	2	4	1	1	2	1	1	1	3	3	2	2	1	1	2	1	0	#NULL!	#NULL!	#NULL!	#NULL!	#NULL!	1	1	1	0	1	1	0	1	1	1	0	0	0	1	0	0	2	#NULL!	#NULL!	#NULL!	2	#NULL!	#NULL!	#NULL!	1
15	2	2	2	1	1	1	3	1	1	2	2	6	2	1	2	2	2	2	0	#NULL!	#NULL!	#NULL!	#NULL!	#NULL!	1	1	1	0	0	0	0	0	0	0	0	0	0	0	0	0	2	#NULL!	#NULL!	#NULL!	2	#NULL!	#NULL!	#NULL!	2
19	1	2	5	4	1	1	2	1	1	1	2	4	2	2	2	2	2	2	0	#NULL!	#NULL!	#NULL!	#NULL!	#NULL!	1	1	0	0	1	1	0	0	1	1	1	0	1	0	0	1	1	1	2	3	2	#NULL!	#NULL!	#NULL!	2
19	1	2	2	1	1	1	3	1	1	1	3	3	2	1	2	1	1	2	0	#NULL!	#NULL!	#NULL!	#NULL!	#NULL!	1	1	1	0	0	0	0	0	0	0	0	0	0	0	0	0	2	#NULL!	#NULL!	#NULL!	2	#NULL!	#NULL!	#NULL!	2
17	2	2	2	4	1	1	2	1	1	1	1	4	2	2	2	2	2	2	0	#NULL!	#NULL!	#NULL!	#NULL!	#NULL!	0	1	1	1	0	0	0	0	0	0	1	0	0	0	0	0	2	#NULL!	#NULL!	#NULL!	1	1	3	3	2
18	2	2	5	1	1	2	3	2	1	3	4	6	2	1	2	1	2	2	0	#NULL!	#NULL!	#NULL!	#NULL!	#NULL!	1	1	1	0	0	0	0	0	0	0	0	0	0	0	0	0	2	#NULL!	#NULL!	#NULL!	2	#NULL!	#NULL!	#NULL!	1
16	2	1	2	4	1	1	3	3	1	1	3	4	1	1	2	2	1	1	0	#NULL!	#NULL!	#NULL!	#NULL!	#NULL!	0	1	0	0	1	1	0	1	1	1	1	0	1	0	0	0	2	#NULL!	#NULL!	#NULL!	1	2	#NULL!	#NULL!	1
16	1	2	2	1	1	1	2	1	1	1	4	4	1	1	2	2	2	2	1	1	1	2	2	2	1	1	1	1	1	0	1	0	0	0	0	0	0	1	0	0	2	#NULL!	#NULL!	#NULL!	2	#NULL!	#NULL!	#NULL!	2
19	2	2	2	4	1	1	3	2	1	3	2	3	1	2	2	1	1	2	0	#NULL!	#NULL!	#NULL!	#NULL!	#NULL!	0	0	0	1	0	1	1	1	1	1	1	1	0	0	0	0	2	#NULL!	#NULL!	#NULL!	1	1	1	1	1
18	1	2	2	1	1	1	3	1	3	#NULL!	2	4	2	1	1	1	2	1	0	#NULL!	#NULL!	#NULL!	#NULL!	#NULL!	1	0	0	0	1	0	0	0	1	1	0	0	1	0	0	0	1	2	#NULL!	#NULL!	1	1	4	#NULL!	1
17	1	1	2	4	1	1	3	1	1	3	3	7	1	1	2	1	1	2	0	#NULL!	#NULL!	#NULL!	#NULL!	#NULL!	1	1	1	0	0	0	0	0	0	0	0	0	0	0	0	0	1	2	#NULL!	#NULL!	2	#NULL!	#NULL!	#NULL!	1
15	1	2	2	1	1	1	3	1	1	2	2	5	2	2	1	2	2	2	0	#NULL!	#NULL!	#NULL!	#NULL!	#NULL!	0	1	1	1	0	0	1	0	1	1	1	1	1	1	0	0	2	#NULL!	#NULL!	#NULL!	2	#NULL!	#NULL!	#NULL!	1
15	1	2	2	1	1	1	3	1	1	1	2	8	2	2	2	1	1	2	0	#NULL!	#NULL!	#NULL!	#NULL!	#NULL!	1	1	1	0	0	0	0	0	0	0	0	0	0	0	0	0	2	#NULL!	#NULL!	#NULL!	2	#NULL!	#NULL!	#NULL!	1
17	2	1	2	4	1	1	3	1	1	2	3	6	1	1	2	2	2	1	0	#NULL!	#NULL!	#NULL!	#NULL!	#NULL!	1	1	1	0	0	0	0	0	0	0	0	0	0	0	0	0	2	#NULL!	#NULL!	#NULL!	2	#NULL!	#NULL!	#NULL!	2
17	2	2	2	1	1	1	2	1	1	1	1	3	2	1	2	2	2	2	0	#NULL!	#NULL!	#NULL!	#NULL!	#NULL!	0	1	1	1	0	0	0	0	1	1	1	1	0	0	0	0	2	#NULL!	#NULL!	#NULL!	2	#NULL!	#NULL!	#NULL!	2
17	2	1	2	1	1	1	3	1	1	2	1	6	1	2	2	2	2	2	0	#NULL!	#NULL!	#NULL!	#NULL!	#NULL!	1	1	1	0	0	0	0	0	0	0	0	0	0	0	0	0	1	2	#NULL!	#NULL!	2	#NULL!	#NULL!	#NULL!	2
18	1	2	5	1	1	2	2	1	1	1	1	3	2	2	1	2	2	1	1	1	2	2	2	2	1	1	0	1	1	0	0	0	0	0	0	0	0	0	0	0	1	1	1	#NULL!	2	#NULL!	#NULL!	#NULL!	1
15	1	1	2	1	1	1	3	1	1	3	1	7	2	1	2	1	2	1	0	#NULL!	#NULL!	#NULL!	#NULL!	#NULL!	1	1	1	0	0	0	0	0	0	0	0	0	0	0	0	0	2	2	#NULL!	#NULL!	2	#NULL!	#NULL!	#NULL!	2
19	2	2	2	1	1	1	2	1	1	2	1	5	2	2	2	2	2	2	0	#NULL!	#NULL!	#NULL!	#NULL!	#NULL!	0	0	0	1	1	1	1	0	1	1	1	0	1	0	0	0	2	#NULL!	#NULL!	#NULL!	1	#NULL!	#NULL!	#NULL!	1
18	1	2	2	4	1	1	3	1	1	1	1	6	2	1	2	1	2	2	1	1	1	1	2	2	0	0	0	1	1	0	0	0	1	1	1	1	1	0	0	0	2	#NULL!	#NULL!	#NULL!	2	#NULL!	#NULL!	#NULL!	2
16	2	1	2	4	1	1	3	1	2	1	#NULL!	4	1	1	1	2	1	2	1	1	2	2	2	1	1	1	1	1	0	1	1	1	1	1	1	0	1	0	1	0	1	1	1	2	2	#NULL!	#NULL!	#NULL!	2
16	2	2	2	4	1	1	3	1	1	1	1	6	2	1	2	2	2	2	0	#NULL!	#NULL!	#NULL!	#NULL!	#NULL!	1	1	1	0	0	0	0	0	0	0	0	0	0	0	0	0	2	#NULL!	#NULL!	#NULL!	2	#NULL!	#NULL!	#NULL!	2
18	2	1	2	1	1	1	3	2	1	2	2	4	1	2	2	2	1	2	1	1	1	2	2	2	1	1	0	1	0	0	0	0	1	1	0	0	1	0	1	0	2	#NULL!	#NULL!	#NULL!	2	#NULL!	#NULL!	#NULL!	1
17	2	2	2	1	1	1	2	1	1	1	1	7	2	1	1	2	1	2	1	1	2	2	2	1	0	0	1	0	1	1	0	1	1	1	1	0	1	0	0	0	2	#NULL!	#NULL!	#NULL!	2	#NULL!	#NULL!	#NULL!	2
17	2	1	2	1	1	1	2	1	1	1	1	8	1	1	2	1	2	2	1	1	1	2	2	2	1	1	0	1	0	0	0	0	1	1	0	0	0	0	0	0	2	#NULL!	#NULL!	#NULL!	2	#NULL!	#NULL!	#NULL!	1
18	2	2	2	1	1	1	2	1	1	2	2	6	2	1	2	2	1	1	0	#NULL!	#NULL!	#NULL!	#NULL!	#NULL!	1	1	1	0	0	0	0	0	0	0	0	0	0	0	0	0	2	#NULL!	#NULL!	#NULL!	2	#NULL!	#NULL!	#NULL!	2
15	2	2	2	4	1	1	2	1	1	1	1	2	2	1	2	2	2	2	0	#NULL!	#NULL!	#NULL!	#NULL!	#NULL!	1	1	1	1	0	1	1	1	0	0	0	0	0	0	0	0	1	1	2	4	2	#NULL!	#NULL!	#NULL!	2
16	1	2	2	4	1	1	3	1	1	1	2	5	2	2	2	1	1	2	1	1	2	2	2	2	0	0	0	0	1	1	0	0	1	1	1	0	0	1	1	0	2	#NULL!	#NULL!	#NULL!	1	1	1	2	1
16	1	1	2	4	1	1	1	1	4	2	3	6	2	1	1	1	2	1	0	#NULL!	#NULL!	#NULL!	#NULL!	#NULL!	0	1	1	1	1	0	0	0	0	0	0	0	0	0	0	0	2	2	2	#NULL!	2	#NULL!	#NULL!	#NULL!	2
18	2	2	2	1	1	1	3	3	1	1	1	7	2	1	2	1	1	2	0	#NULL!	#NULL!	#NULL!	#NULL!	#NULL!	1	1	1	0	0	0	0	0	0	0	0	0	0	0	0	0	1	2	#NULL!	#NULL!	1	2	2	4	1
15	2	2	2	1	1	1	3	2	1	1	1	4	2	2	1	2	2	2	1	1	1	2	2	2	0	0	0	0	0	0	0	0	1	1	1	0	1	0	0	0	2	#NULL!	#NULL!	#NULL!	2	#NULL!	#NULL!	#NULL!	1
19	2	1	2	4	1	1	2	1	1	2	2	6	1	2	2	1	1	2	0	#NULL!	#NULL!	#NULL!	#NULL!	#NULL!	1	1	1	0	0	0	0	0	0	0	0	0	0	0	0	0	1	1	2	4	2	#NULL!	#NULL!	#NULL!	1
18	1	2	2	4	1	1	2	3	1	1	2	2	2	1	2	2	2	1	1	1	2	2	2	2	0	0	0	0	1	0	1	0	0	1	1	0	1	0	1	0	2	#NULL!	#NULL!	#NULL!	2	#NULL!	#NULL!	#NULL!	2
17	2	2	2	1	1	1	3	3	4	2	1	6	2	1	2	2	2	2	0	#NULL!	#NULL!	#NULL!	#NULL!	#NULL!	0	0	0	0	1	1	1	1	1	1	1	1	1	0	0	0	1	1	2	4	2	#NULL!	#NULL!	#NULL!	1
14	1	1	2	4	1	2	2	3	1	1	1	7	2	2	2	2	2	2	1	1	2	2	2	1	1	1	1	1	1	0	0	0	1	1	0	0	1	0	1	0	2	#NULL!	#NULL!	#NULL!	2	#NULL!	#NULL!	#NULL!	2
17	1	2	2	4	1	1	2	1	1	1	2	4	2	2	1	2	2	1	1	1	1	2	2	2	0	0	0	1	1	1	1	0	1	1	1	0	1	0	0	0	1	2	#NULL!	#NULL!	2	#NULL!	#NULL!	#NULL!	2
18	1	2	2	4	1	1	2	3	2	1	#NULL!	6	2	1	2	1	2	1	1	1	1	2	2	2	1	1	1	0	0	0	1	0	1	0	0	0	0	0	0	0	2	#NULL!	#NULL!	#NULL!	1	1	2	2	1
19	2	2	2	4	1	1	2	1	1	2	1	8	2	2	2	2	2	2	0	#NULL!	#NULL!	#NULL!	#NULL!	#NULL!	0	0	0	1	1	0	0	0	1	1	1	1	1	1	0	0	1	1	2	4	1	1	4	#NULL!	1
16	2	1	2	1	1	1	1	1	1	1	2	6	1	1	2	1	2	2	1	2	1	1	1	1	1	1	0	1	1	1	1	0	1	1	0	1	0	0	0	0	2	#NULL!	#NULL!	#NULL!	2	#NULL!	#NULL!	#NULL!	1
16	2	2	2	1	1	1	1	2	2	1	#NULL!	6	1	1	1	2	1	2	1	1	2	2	2	1	0	0	0	0	1	0	0	0	1	1	1	0	1	0	0	0	1	1	1	2	2	#NULL!	#NULL!	#NULL!	1
15	1	1	2	1	1	1	2	3	1	1	4	5	1	1	2	2	2	2	1	1	1	2	2	2	1	1	0	0	1	1	1	1	1	1	0	0	1	0	0	0	2	#NULL!	#NULL!	#NULL!	2	#NULL!	#NULL!	#NULL!	1
17	1	1	2	4	1	1	3	1	1	4	1	7	2	2	2	2	1	2	1	1	1	2	2	2	1	1	0	1	1	0	1	0	1	1	1	1	0	0	0	0	1	1	1	3	2	#NULL!	#NULL!	#NULL!	2
16	2	1	2	4	1	1	2	2	1	2	1	5	1	1	1	2	1	2	1	1	2	2	1	1	0	1	0	0	1	1	1	1	1	1	0	0	0	1	0	0	2	#NULL!	#NULL!	#NULL!	2	#NULL!	#NULL!	#NULL!	1
18	1	2	2	1	1	1	3	1	3	#NULL!	2	3	2	1	2	2	2	2	0	#NULL!	#NULL!	#NULL!	#NULL!	#NULL!	1	1	1	1	1	1	1	0	1	1	1	1	1	0	1	0	1	2	#NULL!	#NULL!	2	#NULL!	#NULL!	#NULL!	2
16	2	2	2	3	1	1	3	1	1	2	1	6	2	2	1	1	2	1	0	#NULL!	#NULL!	#NULL!	#NULL!	#NULL!	1	1	0	1	1	0	0	0	1	1	1	0	1	0	0	1	2	#NULL!	#NULL!	#NULL!	2	#NULL!	#NULL!	#NULL!	1
16	2	1	2	4	1	1	1	1	1	2	2	4	1	1	2	2	2	2	1	1	2	1	2	1	0	1	1	1	0	1	1	1	1	1	1	0	1	1	0	0	2	#NULL!	#NULL!	#NULL!	2	#NULL!	#NULL!	#NULL!	2
15	2	2	2	1	1	1	3	1	4	1	3	6	2	2	2	2	2	2	0	#NULL!	#NULL!	#NULL!	#NULL!	#NULL!	1	1	0	1	1	1	1	0	0	0	1	0	0	0	0	0	1	1	2	4	2	#NULL!	#NULL!	#NULL!	2
19	2	2	2	4	1	1	2	1	1	3	1	4	2	1	2	1	1	2	1	1	1	2	2	2	0	1	1	1	0	0	0	0	0	0	0	0	0	0	0	0	2	#NULL!	#NULL!	#NULL!	2	#NULL!	#NULL!	#NULL!	2
18	2	1	2	1	1	1	1	1	1	2	3	6	2	2	2	2	2	2	0	#NULL!	#NULL!	#NULL!	#NULL!	#NULL!	1	1	1	0	0	0	0	0	0	0	0	0	0	0	0	0	1	1	1	2	2	#NULL!	#NULL!	#NULL!	2
17	1	1	2	4	1	1	3	1	2	1	#NULL!	6	1	1	2	1	2	2	0	#NULL!	#NULL!	#NULL!	#NULL!	#NULL!	1	1	1	0	0	0	0	0	0	0	0	0	0	0	0	0	2	#NULL!	#NULL!	#NULL!	2	#NULL!	#NULL!	#NULL!	1
19	1	2	2	4	1	1	3	1	1	2	2	4	2	1	2	2	1	1	1	1	1	2	2	2	0	1	1	1	0	0	0	0	0	0	0	0	0	0	0	0	1	2	#NULL!	#NULL!	2	#NULL!	#NULL!	#NULL!	2
16	2	2	5	1	1	1	2	2	1	1	2	7	2	1	2	2	2	2	1	1	1	2	2	2	1	1	1	1	0	0	1	0	1	1	0	0	1	0	0	0	2	#NULL!	#NULL!	#NULL!	1	1	5	#NULL!	2
18	2	2	2	4	1	1	3	1	1	1	3	4	2	2	2	1	1	2	0	#NULL!	#NULL!	#NULL!	#NULL!	#NULL!	1	1	1	0	0	0	0	0	0	0	0	0	0	0	0	0	1	1	2	4	2	#NULL!	#NULL!	#NULL!	1
19	2	2	2	1	1	1	3	1	1	2	2	7	2	1	1	1	2	1	1	1	1	2	2	2	0	1	1	1	0	0	0	0	0	0	0	0	0	0	0	0	2	#NULL!	#NULL!	#NULL!	2	#NULL!	#NULL!	#NULL!	2
15	1	2	2	1	1	1	2	1	4	1	2	5	2	1	2	1	1	2	0	#NULL!	#NULL!	#NULL!	#NULL!	#NULL!	1	1	0	0	0	1	1	1	0	0	0	0	0	0	0	0	1	1	2	3	2	#NULL!	#NULL!	#NULL!	2
18	2	2	2	1	1	1	3	1	1	1	3	8	2	2	1	2	2	2	1	1	1	2	2	2	0	1	1	1	0	0	0	0	0	0	0	0	0	0	0	0	2	#NULL!	#NULL!	#NULL!	2	#NULL!	#NULL!	#NULL!	2
16	1	1	2	4	1	1	1	1	1	1	1	6	1	2	2	1	1	2	0	#NULL!	#NULL!	#NULL!	#NULL!	#NULL!	1	1	1	0	0	0	0	0	0	0	0	0	0	0	0	0	2	#NULL!	#NULL!	#NULL!	2	#NULL!	#NULL!	#NULL!	2
16	1	2	2	4	1	1	2	1	1	3	4	9	2	1	2	2	2	1	1	1	1	2	2	2	0	1	1	1	0	0	0	0	0	0	0	0	0	0	0	0	2	#NULL!	#NULL!	#NULL!	2	#NULL!	#NULL!	#NULL!	2
15	1	2	2	3	1	1	2	1	4	1	3	3	2	1	2	2	2	2	0	#NULL!	#NULL!	#NULL!	#NULL!	#NULL!	0	1	0	0	0	1	1	0	0	0	0	0	0	0	0	0	2	#NULL!	#NULL!	#NULL!	2	#NULL!	#NULL!	#NULL!	2
17	1	2	2	4	1	1	2	1	1	1	4	6	2	2	2	2	2	2	1	1	1	2	2	2	1	1	1	1	1	0	1	0	0	0	0	0	0	0	0	0	1	1	2	4	1	1	1	12	1
19	2	1	2	1	1	1	3	1	1	3	2	7	1	2	1	2	2	1	0	#NULL!	#NULL!	#NULL!	#NULL!	#NULL!	1	1	1	0	0	0	0	0	0	0	0	0	0	0	0	0	2	#NULL!	#NULL!	#NULL!	1	1	1	3	1
17	2	2	2	1	1	1	3	1	3	#NULL!	2	5	2	1	2	1	2	1	0	#NULL!	#NULL!	#NULL!	#NULL!	#NULL!	0	0	0	0	0	1	1	0	1	1	1	1	1	0	0	0	2	#NULL!	#NULL!	#NULL!	1	1	1	5	1
17	2	2	2	1	1	1	2	1	1	1	1	8	2	1	2	1	2	2	1	1	1	2	2	2	1	1	0	1	0	0	0	0	1	1	0	0	0	0	0	0	2	#NULL!	#NULL!	#NULL!	2	#NULL!	#NULL!	#NULL!	1
18	2	1	2	1	1	1	2	1	1	2	2	6	1	1	2	2	1	1	1	1	2	2	2	1	0	1	1	0	1	1	1	1	1	1	0	1	1	1	0	0	2	#NULL!	#NULL!	#NULL!	2	#NULL!	#NULL!	#NULL!	2
15	2	2	2	4	1	1	2	1	1	1	1	2	2	1	2	2	2	2	0	#NULL!	#NULL!	#NULL!	#NULL!	#NULL!	1	1	1	1	1	1	1	1	0	0	0	0	0	0	0	0	1	1	2	4	2	#NULL!	#NULL!	#NULL!	2
16	1	1	2	4	1	1	1	1	1	1	2	5	1	2	2	1	1	2	1	1	2	2	2	2	0	1	0	0	1	1	0	0	1	1	1	0	0	1	1	0	2	#NULL!	#NULL!	#NULL!	1	1	1	2	1
16	1	2	2	4	1	1	3	1	4	2	3	6	2	1	1	1	2	1	0	#NULL!	#NULL!	#NULL!	#NULL!	#NULL!	0	1	1	1	1	0	0	0	0	0	0	0	0	0	0	0	2	#NULL!	#NULL!	#NULL!	2	#NULL!	#NULL!	#NULL!	2
18	2	1	2	1	1	1	3	3	1	1	1	7	2	1	2	1	1	2	1	1	1	1	1	2	1	1	1	0	1	0	1	0	0	0	0	0	0	0	0	0	1	2	#NULL!	#NULL!	1	2	2	4	1
15	2	2	2	1	1	1	3	2	1	1	1	4	2	2	1	2	2	2	1	1	1	2	2	2	0	0	0	0	1	0	0	0	1	1	1	0	1	0	0	0	2	#NULL!	#NULL!	#NULL!	2	#NULL!	#NULL!	#NULL!	1
19	2	2	2	4	1	1	2	1	1	2	2	6	2	2	2	1	1	2	1	2	2	2	2	1	1	1	1	1	1	1	0	1	0	0	0	0	0	0	0	0	1	1	2	4	2	#NULL!	#NULL!	#NULL!	1
18	1	1	2	4	1	1	2	3	1	1	2	2	2	1	2	2	2	1	1	1	2	2	2	2	0	1	0	0	0	0	1	0	0	1	1	0	1	0	1	0	2	#NULL!	#NULL!	#NULL!	2	#NULL!	#NULL!	#NULL!	2
17	2	2	2	1	1	1	3	3	4	2	1	6	2	1	2	2	2	2	0	#NULL!	#NULL!	#NULL!	#NULL!	#NULL!	0	0	0	0	1	1	1	1	1	1	1	1	1	0	0	0	1	1	2	4	2	#NULL!	#NULL!	#NULL!	1
14	1	1	2	4	1	2	2	3	1	1	1	7	1	2	2	2	2	2	1	1	2	2	2	1	1	1	1	1	0	0	0	0	1	1	0	0	1	0	1	0	2	#NULL!	#NULL!	#NULL!	2	#NULL!	#NULL!	#NULL!	2
17	1	2	2	4	1	1	2	1	1	1	2	4	2	2	1	2	2	1	1	1	1	2	2	2	0	0	0	1	1	1	1	0	1	1	1	0	1	0	0	0	1	2	#NULL!	#NULL!	2	#NULL!	#NULL!	#NULL!	2
18	1	1	2	4	1	1	2	3	2	1	#NULL!	6	2	1	2	1	2	1	1	1	1	2	2	2	1	1	1	0	0	0	1	0	1	0	0	0	0	0	0	0	2	#NULL!	#NULL!	#NULL!	1	1	2	2	1
19	2	2	2	4	1	1	2	1	1	2	1	8	2	2	2	2	2	2	0	#NULL!	#NULL!	#NULL!	#NULL!	#NULL!	0	0	0	1	1	0	0	0	1	1	1	1	1	1	0	0	1	1	2	4	1	1	4	#NULL!	1
16	2	2	2	1	1	1	3	1	1	1	2	6	2	1	2	1	2	2	1	2	1	1	1	1	1	0	0	1	0	1	1	0	1	1	0	1	0	0	0	0	2	#NULL!	#NULL!	#NULL!	2	#NULL!	#NULL!	#NULL!	1
16	2	2	2	1	1	1	1	2	2	1	#NULL!	6	2	1	1	2	1	2	1	1	1	2	2	2	0	1	1	1	0	0	0	0	0	0	0	0	0	0	0	0	1	1	1	2	2	#NULL!	#NULL!	#NULL!	1
15	1	2	2	1	1	1	1	3	1	1	4	5	2	1	2	2	2	2	1	1	1	2	2	2	1	1	0	0	1	1	1	1	1	1	0	0	1	0	0	0	2	#NULL!	#NULL!	#NULL!	2	#NULL!	#NULL!	#NULL!	1
17	1	2	2	4	1	1	3	1	1	4	1	7	2	2	2	2	1	2	1	1	1	2	2	2	0	1	1	1	0	0	0	0	0	0	0	0	0	0	0	0	1	1	1	3	2	#NULL!	#NULL!	#NULL!	2
16	2	2	2	4	1	1	2	2	1	2	1	5	2	1	1	2	1	2	1	1	2	2	1	1	0	0	0	0	0	1	1	1	1	1	0	0	0	1	0	0	2	#NULL!	#NULL!	#NULL!	2	#NULL!	#NULL!	#NULL!	1
18	1	1	2	1	1	1	1	1	3	#NULL!	2	3	1	1	2	2	2	2	0	#NULL!	#NULL!	#NULL!	#NULL!	#NULL!	1	1	1	1	1	1	1	0	1	1	1	1	1	0	1	0	1	2	#NULL!	#NULL!	2	#NULL!	#NULL!	#NULL!	2
16	2	2	2	3	1	1	1	1	1	2	1	6	2	2	1	1	2	1	0	#NULL!	#NULL!	#NULL!	#NULL!	#NULL!	1	1	0	1	1	0	0	0	1	1	1	0	1	0	0	1	2	#NULL!	#NULL!	#NULL!	2	#NULL!	#NULL!	#NULL!	1
16	2	2	2	4	1	1	2	1	1	2	2	4	2	1	2	2	2	2	1	1	1	2	2	2	0	1	1	1	0	0	0	0	0	0	0	0	0	0	0	0	2	#NULL!	#NULL!	#NULL!	2	#NULL!	#NULL!	#NULL!	2
15	2	2	2	1	1	1	3	1	4	1	3	6	2	2	2	2	2	2	0	#NULL!	#NULL!	#NULL!	#NULL!	#NULL!	1	1	0	1	1	1	1	0	0	0	1	0	0	0	0	0	1	1	2	4	2	#NULL!	#NULL!	#NULL!	2
19	2	2	2	4	1	1	2	1	1	3	1	4	2	1	2	1	1	2	1	1	1	2	2	2	0	0	1	1	1	0	0	0	1	1	1	0	0	0	0	0	2	#NULL!	#NULL!	#NULL!	2	#NULL!	#NULL!	#NULL!	2
18	2	2	2	1	1	1	2	1	1	2	3	6	2	2	2	2	2	2	1	1	1	2	2	2	0	0	0	0	0	1	1	1	1	1	1	0	1	0	0	0	1	1	1	2	2	#NULL!	#NULL!	#NULL!	2
17	1	2	2	4	1	1	3	1	2	1	#NULL!	6	2	1	2	1	2	2	1	2	2	2	2	1	1	0	1	1	1	1	1	1	0	0	0	0	0	1	0	0	2	#NULL!	#NULL!	#NULL!	2	#NULL!	#NULL!	#NULL!	1
19	1	1	2	4	1	1	1	1	1	2	2	4	1	1	2	2	1	1	1	1	1	2	2	2	0	1	1	0	1	1	0	0	1	1	1	1	0	0	0	0	1	2	#NULL!	#NULL!	2	#NULL!	#NULL!	#NULL!	2
16	2	2	5	1	1	1	2	2	1	1	2	7	2	1	2	2	2	2	1	1	1	2	2	2	1	1	1	1	0	0	1	0	1	1	0	0	1	0	0	0	2	#NULL!	#NULL!	#NULL!	1	1	5	#NULL!	2
[truncated: 61 more columns]
